# Supplementary material for: Cryo EM structures map a post vaccination polyclonal antibody response to canine parvovirus
Source: Commun Biol. 2023 Sep 19;6:955. doi: 10.1038/s42003-023-05319-7 (PMC10509169; doi:10.1038/s42003-023-05319-7)
Supplement: Supplementary file 5 — Supplementary Data 1 [file 42003_2023_5319_MOESM5_ESM.xlsx]

## Sheet: SFig 1A ELISA_Pre_Post_Column
Application: Tecan i-control				Tecan i-control , 1.12.4.0
Device: infinite 200Pro				Serial number: 1203003218				Serial number of connected stacker:
Firmware: V_3.22_12/10_Infinite (Dec 14 2010/13.07.14)				MAI, V_3.22_12/10_Infinite (Dec 14 2010/13.07.14)
Date:	2020-09-17
Time:	5:18:23 PM
System				TECAN-PC
User				tecan-PC\tecan
Plate				Greiner 96 Flat Bottom Transparent Polystyrene Cat. No.: 655101/655161/655192 [GRE96ft.pdfx]
Plate-ID (Stacker)
Label: Label1
Mode				Absorbance
Wavelength				450	nm
Bandwidth				9	nm
Number of Flashes				25
Settle Time				0	ms
Start Time:	9/17/2020 5:18:23 PM
	Temperature: 20.1 °C
<>	1	2	3	4	5	6	7	8	9	10	11	12
A	0.5161	0.4839	0.4953	0.5588	0.5146	0.3775	0.3751	0.371	0.2571	0.1982	0.0457	0.0482
B	0.4955	0.5415	0.5192	0.5151	0.5165	0.4305	0.3985	0.382	0.2675	0.187	0.0455	0.0492
C	0.4782	0.4925	0.4693	0.5144	0.4594	0.2978	0.2538	0.2248	0.1585	0.0974	0.0457	0.0487
D	0.4479	0.505	0.4918	0.5001	0.4149	0.3729	0.3259	0.2313	0.1419	0.0975	0.0545	0.0478
E	0.5137	0.4617	0.4397	0.4598	0.4029	0.3098	0.2573	0.2285	0.1426	0.0887	0.0456	0.0464
F	0.4617	0.4291	0.3899	0.3553	0.3252	0.2906	0.1933	0.1552	0.1027	0.0688	0.0469	0.0484
G	0.4315	0.4105	0.3492	0.3311	0.2082	0.204	0.1234	0.0984	0.0654	0.0555	0.0464	0.0457
H	0.0464	0.0458	0.0468	0.0475	0.048	0.0479	0.0476	0.0475	0.0476	0.0462	0.0471	0.0475
End Time:	9/17/2020 5:19:41 PM

## Sheet: SFig 2A HA_Column CHT Type 1
Chrom.1		Chrom.1		Chrom.1		Chrom.1		Chrom.1		Chrom.1		Chrom.1
Run Log		UV_CUT_TEMP@100,BASEM		UV		Injection		Fraction		Conc B		Cond
ml	Logbook	ml	mAU	ml	mAU	ml	Injection	ml	Fraction	ml	%	ml	mS/cm
-40.3497	Method Settings	0	-0.008026	-40.3497	0	0.000355		-0.006561	1.A.1	-40.3497	0	-40.3497	0.55276
-40.3496	System Preparation	0.002235	-0.008016	-40.3475	0.616071			2.49272	1.A.2	-40.3274	100	-40.3452	0.553122
-35.2257	Equilibration	0.004471	-0.008007	-40.3452	0.602792			4.99235	1.A.3	-40.305	100	-40.3408	0.55216
-30.2132	System Preparation	0.006706	-0.007997	-40.343	0.569279			7.49372	1.A.4	-40.2826	100	-40.3363	0.586202
-10.0574	Equilibration	0.008938	-0.007988	-40.3408	0.528432			9.99341	1.A.5	-40.2603	100	-40.3318	0.594741
-0.013618	Sample Application	0.011173	-0.007979	-40.3385	0.515961			10.0084	Waste(Frac)	-40.2379	100	-40.3274	0.610582
10.0101	Column Wash	0.013409	-0.007969	-40.3363	0.654733			10.0351	1.B.1	-40.2156	100	-40.3229	0.622787
17.0358	Elution	0.015644	-0.00796	-40.3341	0.739212			17.0341	Waste(Frac)	-40.1932	100	-40.3184	0.634301
60.066	System Preparation	0.017879	-0.00795	-40.3318	0.760608			17.0608	1.B.2	-40.1709	100	-40.314	0.652348
70.2218	Column Wash	0.020115	-0.007941	-40.3296	0.785265			18.0609	1.B.3	-40.1485	100	-40.3095	0.663148
75.2332	Equilibration	0.02235	-0.007932	-40.3274	0.810416			19.0621	1.B.4	-40.1262	100	-40.305	0.663837
		0.024582	-0.007921	-40.3251	0.84057			20.0621	1.B.5	-40.1038	100	-40.3005	0.668187
		0.026817	-0.00791	-40.3229	0.875223			21.062	1.C.1	-40.0815	100	-40.2961	0.680774
		0.029053	-0.0079	-40.3207	0.915829			22.0619	1.C.2	-40.0591	100	-40.2916	0.694811
		0.031288	-0.007889	-40.3184	0.957005			23.0618	1.C.3	-40.0368	100	-40.2871	0.70851
		0.033524	-0.007879	-40.3162	1.00433			24.0617	1.C.4	-40.0144	100	-40.2827	0.722347
		0.035759	-0.007868	-40.3139	1.05958			25.0616	1.C.5	-39.9921	100	-40.2782	0.738512
		0.037991	-0.007857	-40.3117	1.12313			26.0616	2.A.1	-39.9697	100	-40.2737	0.758632
		0.040226	-0.007847	-40.3095	1.1978			27.0615	2.A.2	-39.9474	100	-40.2693	0.782256
		0.042461	-0.007836	-40.3072	1.27642			28.0631	2.A.3	-39.925	100	-40.2648	0.808766
		0.044697	-0.007825	-40.305	1.35132			29.063	2.A.4	-39.9027	100	-40.2603	0.83764
		0.046932	-0.007982	-40.3028	1.42384			30.063	2.A.5	-39.8803	100	-40.2558	0.868302
		0.049168	-0.009706	-40.3005	1.49529			31.063	2.B.1	-39.858	100	-40.2514	0.901026
		0.051403	-0.012083	-40.2983	1.56601			32.0629	2.B.2	-39.8356	100	-40.2469	0.944315
		0.053635	-0.010915	-40.2961	1.63369			33.0629	2.B.3	-39.8132	100	-40.2424	1.0025
		0.05587	-0.009932	-40.2938	1.6985			34.0629	2.B.4	-39.7909	100	-40.238	1.09084
		0.058105	-0.007842	-40.2916	1.76202			35.0628	2.B.5	-39.7685	100	-40.2335	1.2367
		0.060341	-0.008026	-40.2894	1.82228			36.0628	2.C.1	-39.7462	100	-40.229	1.41095
		0.062576	-0.007751	-40.2871	1.87548			37.0628	2.C.2	-39.7238	100	-40.2246	1.80973
		0.064812	-0.007742	-40.2849	1.92353			38.0627	2.C.3	-39.7015	100	-40.2201	2.27476
		0.067047	-0.007733	-40.2827	1.96484			39.0626	2.C.4	-39.6791	100	-40.2156	2.97083
		0.069279	-0.007723	-40.2804	2.0044			40.0627	2.C.5	-39.6568	100	-40.2112	3.74927
		0.071514	-0.00881	-40.2782	2.03952			41.0643	Waste(Frac)	-39.6344	100	-40.2067	4.6637
		0.07375	-0.009436	-40.276	2.06904			42.0643	1.A.2	-39.6121	100	-40.2022	5.63879
		0.075985	-0.009374	-40.2737	2.09389			43.0643	1.A.3	-39.5897	100	-40.1977	6.68162
		0.07822	-0.009273	-40.2715	2.11192			44.0642	1.A.4	-39.5674	100	-40.1933	7.7435
		0.080456	-0.007673	-40.2693	2.12657			45.0641	1.A.5	-39.545	100	-40.1888	8.82283
		0.082687	-0.007663	-40.267	2.13824			46.0642	1.B.1	-39.5227	100	-40.1843	9.88984
		0.084923	-0.007653	-40.2648	2.14491			47.0641	1.B.2	-39.5003	100	-40.1799	10.945
		0.087158	-0.007643	-40.2625	2.14755			48.064	1.B.3	-39.478	100	-40.1754	11.9769
		0.089394	-0.007633	-40.2603	2.14805			49.0639	1.B.4	-39.4556	100	-40.1709	12.9787
		0.091629	-0.007623	-40.2581	2.14717			50.0638	1.B.5	-39.4333	100	-40.1665	13.9642
		0.093864	-0.007613	-40.2558	2.14268			51.0638	1.C.1	-39.4109	100	-40.162	14.9118
		0.0961	-0.007603	-40.2536	2.13501			52.0636	1.C.2	-39.3886	100	-40.1575	15.8551
		0.098331	-0.007593	-40.2514	2.12213			53.0652	1.C.3	-39.3662	100	-40.153	16.754
		0.100567	-0.007583	-40.2491	2.10769			54.0651	1.C.4	-39.3438	100	-40.1486	17.653
		0.102802	-0.007573	-40.2469	2.09302			55.0649	1.C.5	-39.3215	100	-40.1441	18.4805
		0.105038	-0.007563	-40.2447	2.07919			56.0648	2.A.1	-39.2991	100	-40.1396	19.2935
		0.107273	-0.007553	-40.2424	2.06196			57.0647	2.A.2	-39.2768	100	-40.1352	20.0492
		0.109509	-0.007543	-40.2402	2.04265			58.0646	2.A.3	-39.2544	100	-40.1307	20.7496
		0.111744	-0.007533	-40.238	2.0284			59.0645	2.A.4	-39.2321	100	-40.1262	21.4455
		0.113976	-0.007524	-40.2357	2.01238			60.0643	Waste(Frac)	-39.2097	100	-40.1218	22.1105
		0.116211	-0.007514	-40.2335	1.99288					-39.1874	100	-40.1173	22.7755
		0.118446	-0.007505	-40.2313	1.97391					-39.165	100	-40.1128	23.4156
		0.120682	-0.007495	-40.229	1.95525					-39.1427	100	-40.1083	24.044
		0.122917	-0.007485	-40.2268	1.93763					-39.1203	100	-40.1039	24.6628
		0.125153	-0.007476	-40.2246	1.92027					-39.098	100	-40.0994	25.2311
		0.127384	-0.007466	-40.2223	1.9037					-39.0756	100	-40.0949	25.7994
		0.12962	-0.007457	-40.2201	1.88672					-39.0533	100	-40.0905	26.3234
		0.131855	-0.007447	-40.2179	1.86914					-39.0309	100	-40.086	26.8158
		0.13409	-0.007438	-40.2156	1.85081					-39.0086	100	-40.0815	27.3082
		0.136326	-0.007427	-40.2134	1.83198					-38.9862	100	-40.0771	27.7276
		0.138561	-0.007417	-40.2111	1.81472					-38.9639	100	-40.0726	28.1433
		0.140797	-0.007406	-40.2089	1.79797					-38.9415	100	-40.0681	28.54
		0.143028	-0.007396	-40.2067	1.78314					-38.9192	100	-40.0637	28.8818
		0.145264	-0.007386	-40.2044	1.76866					-38.8968	100	-40.0592	29.2237
		0.147499	-0.007375	-40.2022	1.75888					-38.8744	100	-40.0547	29.5334
		0.149734	-0.007365	-40.2	1.74937					-38.8521	100	-40.0502	29.8116
		0.15197	-0.007354	-40.1977	1.73937					-38.8297	100	-40.0458	30.0897
		0.154205	-0.007344	-40.1955	1.72937					-38.8074	100	-40.0413	30.3323
		0.156441	-0.007333	-40.1933	1.71936					-38.785	100	-40.0368	30.5576
		0.158672	-0.007324	-40.191	1.70929					-38.7627	100	-40.0324	30.7829
		0.160908	-0.007315	-40.1888	1.69818					-38.7403	100	-40.0279	30.9704
		0.163143	-0.007305	-40.1866	1.68699					-38.718	100	-40.0234	31.148
		0.165379	-0.007296	-40.1843	1.67204					-38.6956	100	-40.019	31.3256
		0.167614	-0.007287	-40.1821	1.65708					-38.6733	100	-40.0145	31.4673
		0.169849	-0.007277	-40.1799	1.64126					-38.6509	100	-40.01	31.6028
		0.172081	-0.007268	-40.1776	1.62541					-38.6286	100	-40.0055	31.7384
		0.174316	-0.007259	-40.1754	1.60854					-38.6062	100	-40.0011	31.8424
		0.176552	-0.007249	-40.1732	1.59151					-38.5839	100	-39.9966	31.9409
		0.178787	-0.00724	-40.1709	1.57476					-38.5615	100	-39.9921	32.0393
		0.181023	-0.00723	-40.1687	1.55809					-38.5392	100	-39.9877	32.1145
		0.183258	-0.00722	-40.1665	1.54032					-38.5168	100	-39.9832	32.1825
		0.185493	-0.00721	-40.1642	1.52183					-38.4945	100	-39.9787	32.2505
		0.187725	-0.0072	-40.162	1.50437					-38.4721	100	-39.9743	32.3024
		0.18996	-0.00719	-40.1597	1.48833					-38.4497	100	-39.9698	32.3454
		0.192196	-0.00718	-40.1575	1.47243					-38.4274	100	-39.9653	32.3883
		0.194431	-0.00717	-40.1553	1.45715					-38.405	100	-39.9609	32.4223
		0.196667	-0.00716	-40.153	1.44187					-38.3827	100	-39.9564	32.445
		0.198902	-0.00715	-40.1508	1.42835					-38.3603	100	-39.9519	32.4677
		0.201138	-0.007141	-40.1486	1.41495					-38.338	100	-39.9474	32.4873
		0.203369	-0.00713	-40.1463	1.40459					-38.3156	100	-39.943	32.4939
		0.205605	-0.007119	-40.1441	1.39577					-38.2933	100	-39.9385	32.5005
		0.20784	-0.007109	-40.1419	1.38733					-38.2709	100	-39.934	32.5072
		0.210075	-0.007098	-40.1396	1.37959					-38.2486	100	-39.9296	32.5027
		0.212311	-0.007088	-40.1374	1.37183					-38.2262	100	-39.9251	32.4966
		0.214546	-0.007077	-40.1352	1.36337					-38.2039	100	-39.9206	32.4906
		0.216778	-0.007067	-40.1329	1.35491					-38.1815	100	-39.9162	32.479
		0.219013	-0.007056	-40.1307	1.34925					-38.1592	100	-39.9117	32.462
		0.221249	-0.007046	-40.1285	1.34509					-38.1368	100	-39.9072	32.4449
		0.223484	-0.007035	-40.1262	1.34032					-38.1145	100	-39.9027	32.4274
		0.225719	-0.007024	-40.124	1.33379					-38.0921	100	-39.8983	32.4011
		0.227955	-0.007013	-40.1218	1.32726					-38.0698	100	-39.8938	32.3748
		0.23019	-0.007002	-40.1195	1.32542					-38.0474	100	-39.8893	32.3486
		0.232422	-0.006991	-40.1173	1.32458					-38.0251	100	-39.8849	32.3183
		0.234657	-0.00698	-40.1151	1.32478					-38.0027	100	-39.8804	32.2845
		0.236893	-0.006968	-40.1128	1.32684					-37.9803	100	-39.8759	32.2507
		0.239128	-0.006957	-40.1106	1.3289					-37.958	100	-39.8715	32.2169
		0.241364	-0.006946	-40.1083	1.33228					-37.9356	100	-39.867	32.1778
		0.243599	-0.006935	-40.1061	1.33585					-37.9133	100	-39.8625	32.1385
		0.245834	-0.006924	-40.1039	1.3399					-37.8909	100	-39.8581	32.0993
		0.248066	-0.006915	-40.1016	1.34493					-37.8686	100	-39.8536	32.0581
		0.250301	-0.006905	-40.0994	1.34996					-37.8462	100	-39.8491	32.0136
		0.252537	-0.006896	-40.0972	1.35476					-37.8239	100	-39.8446	31.9691
		0.254772	-0.006887	-40.0949	1.3595					-37.8015	100	-39.8402	31.9246
		0.257008	-0.006878	-40.0927	1.36479					-37.7792	100	-39.8357	31.8775
		0.259243	-0.006868	-40.0905	1.37279					-37.7568	100	-39.8312	31.8292
		0.261475	-0.006859	-40.0882	1.38079					-37.7345	100	-39.8268	31.7809
		0.26371	-0.00685	-40.086	1.38816					-37.7121	100	-39.8223	31.7326
		0.265945	-0.006841	-40.0838	1.39501					-37.6898	100	-39.8178	31.6809
		0.268181	-0.006831	-40.0815	1.40186					-37.6674	100	-39.8134	31.6289
		0.270416	-0.006822	-40.0793	1.40834					-37.6451	100	-39.8089	31.5769
		0.272652	-0.006812	-40.0771	1.4148					-37.6227	100	-39.8044	31.5247
		0.274887	-0.006802	-40.0748	1.42118					-37.6004	100	-39.8	31.4702
		0.277119	-0.006793	-40.0726	1.42736					-37.578	100	-39.7955	31.4157
		0.279354	-0.006783	-40.0704	1.43353					-37.5556	100	-39.791	31.3612
		0.28159	-0.006774	-40.0681	1.44034					-37.5333	100	-39.7865	31.3064
		0.283825	-0.006764	-40.0659	1.44774					-37.5109	100	-39.7821	31.2506
		0.28606	-0.006754	-40.0636	1.45514					-37.4886	100	-39.7776	31.1947
		0.288296	-0.006745	-40.0614	1.46487					-37.4662	100	-39.7731	31.1389
		0.290531	-0.006735	-40.0592	1.47527					-37.4439	100	-39.7687	31.0825
		0.292763	-0.006725	-40.0569	1.48567					-37.4215	100	-39.7642	31.0244
		0.294998	-0.006715	-40.0547	1.49764					-37.3992	100	-39.7597	30.9663
		0.297234	-0.006705	-40.0525	1.50961					-37.3768	100	-39.7553	30.9082
		0.299469	-0.006695	-40.0502	1.52246					-37.3545	100	-39.7508	30.8497
		0.301704	-0.006685	-40.048	1.5393					-37.3321	100	-39.7463	30.7904
		0.30394	-0.006675	-40.0458	1.55614					-37.3098	100	-39.7418	30.731
		0.306171	-0.006665	-40.0435	1.57369					-37.2874	100	-39.7374	30.6716
		0.308407	-0.006655	-40.0413	1.59254					-37.2651	100	-39.7329	30.6122
		0.310642	-0.006645	-40.0391	1.61138					-37.2427	100	-39.7284	30.5526
		0.312878	-0.006635	-40.0368	1.63161					-37.2204	100	-39.724	30.4929
		0.315113	-0.006625	-40.0346	1.65329					-37.198	100	-39.7195	30.4333
		0.317348	-0.006615	-40.0324	1.67498					-37.1757	100	-39.715	30.3737
		0.319584	-0.006604	-40.0301	1.69748					-37.1533	100	-39.7106	30.3142
		0.321815	-0.006594	-40.0279	1.72056					-37.131	100	-39.7061	30.2547
		0.324051	-0.006584	-40.0257	1.74365					-37.1086	100	-39.7016	30.1952
		0.326286	-0.006574	-40.0234	1.76821					-37.0862	100	-39.6971	30.1357
		0.328522	-0.006563	-40.0212	1.79353					-37.0639	100	-39.6927	30.0768
		0.330757	-0.006553	-40.019	1.81885					-37.0415	100	-39.6882	30.018
		0.332993	-0.006543	-40.0167	1.84534					-37.0192	100	-39.6837	29.9593
		0.335228	-0.006532	-40.0145	1.8723					-36.9968	100	-39.6793	29.9005
		0.33746	-0.006522	-40.0122	1.89926					-36.9745	100	-39.6748	29.8422
		0.339695	-0.006511	-40.01	1.92473					-36.9521	100	-39.6703	29.7842
		0.34193	-0.006501	-40.0078	1.94963					-36.9298	100	-39.6659	29.7262
		0.344166	-0.00649	-40.0055	1.97453					-36.9074	100	-39.6614	29.6682
		0.346401	-0.006479	-40.0033	1.99907					-36.8851	100	-39.6569	29.611
		0.348637	-0.007055	-40.0011	2.02345					-36.8627	100	-39.6525	29.5551
		0.350868	-0.007032	-39.9988	2.04783					-36.8404	100	-39.648	29.4992
		0.353104	-0.007259	-39.9966	2.071					-36.818	100	-39.6435	29.4433
		0.355339	-0.007763	-39.9944	2.0935					-36.7957	100	-39.639	29.3874
		0.357574	-0.010382	-39.9921	2.11599					-36.7733	100	-39.6346	29.3342
		0.35981	-0.01031	-39.9899	2.13777					-36.751	100	-39.6301	29.281
		0.362045	-0.010069	-39.9877	2.15893					-36.7286	100	-39.6256	29.2278
		0.364281	-0.007854	-39.9854	2.18009					-36.7063	100	-39.6212	29.1746
		0.366512	-0.008231	-39.9832	2.2002					-36.6839	100	-39.6167	29.123
		0.368748	-0.006399	-39.981	2.21889					-36.6616	100	-39.6122	29.0729
		0.370983	-0.006394	-39.9787	2.23759					-36.6392	100	-39.6078	29.0227
		0.373219	-0.006388	-39.9765	2.25545					-36.6168	100	-39.6033	28.9725
		0.375454	-0.006383	-39.9743	2.27118					-36.5945	100	-39.5988	28.9225
		0.377689	-0.006377	-39.972	2.28691					-36.5721	100	-39.5943	28.8766
		0.379925	-0.006432	-39.9698	2.30239					-36.5498	100	-39.5899	28.8308
		0.382156	-0.007128	-39.9676	2.3157					-36.5274	100	-39.5854	28.7849
		0.384392	-0.00635	-39.9653	2.329					-36.5051	100	-39.5809	28.739
		0.386627	-0.006339	-39.9631	2.34231					-36.4827	100	-39.5765	28.6952
		0.388863	-0.006328	-39.9608	2.3534					-36.4604	100	-39.572	28.6537
		0.391098	-0.006317	-39.9586	2.36424					-36.438	100	-39.5675	28.6121
		0.393333	-0.006306	-39.9564	2.37507					-36.4157	100	-39.5631	28.5706
		0.395565	-0.006294	-39.9541	2.38381					-36.3933	100	-39.5586	28.5291
		0.3978	-0.006283	-39.9519	2.39151					-36.371	100	-39.5541	28.4914
		0.400036	-0.006272	-39.9497	2.3992					-36.3486	100	-39.5496	28.4545
		0.402271	-0.006261	-39.9474	2.406					-36.3263	100	-39.5452	28.4175
		0.404507	-0.00625	-39.9452	2.41145					-36.3039	100	-39.5407	28.3806
		0.406742	-0.006238	-39.943	2.4169					-36.2816	100	-39.5362	28.3446
		0.408978	-0.006227	-39.9407	2.42218					-36.2592	100	-39.5318	28.313
		0.411209	-0.006216	-39.9385	2.42532					-36.2369	100	-39.5273	28.2813
		0.413445	-0.006204	-39.9363	2.42845					-36.2145	100	-39.5228	28.2497
		0.41568	-0.006193	-39.934	2.43159					-36.1921	100	-39.5184	28.2181
		0.417915	-0.006181	-39.9318	2.43466					-36.1698	100	-39.5139	28.1886
		0.420151	-0.00617	-39.9296	2.4377					-36.1474	100	-39.5094	28.1621
		0.422386	-0.006159	-39.9273	2.44074					-36.1251	100	-39.505	28.1356
		0.424622	-0.006147	-39.9251	2.44353					-36.1027	100	-39.5005	28.1091
		0.426853	-0.006136	-39.9229	2.44593					-36.0804	100	-39.496	28.0826
		0.429089	-0.006124	-39.9206	2.44832					-36.058	100	-39.4915	28.0597
		0.431324	-0.006112	-39.9184	2.45071					-36.0357	100	-39.4871	28.0389
		0.433559	-0.006101	-39.9161	2.45326					-36.0133	100	-39.4826	28.018
		0.435795	-0.006089	-39.9139	2.45581					-35.991	100	-39.4781	27.9972
		0.43803	-0.006077	-39.9117	2.45836					-35.9686	100	-39.4737	27.9764
		0.440266	-0.006065	-39.9094	2.45988					-35.9463	100	-39.4692	27.9597
		0.442497	-0.006054	-39.9072	2.46062					-35.9239	100	-39.4647	27.9443
		0.444733	-0.006042	-39.905	2.46136					-35.9016	100	-39.4603	27.9289
		0.446968	-0.00603	-39.9027	2.46208					-35.8792	100	-39.4558	27.9134
		0.449203	-0.006025	-39.9005	2.4626					-35.8569	100	-39.4513	27.898
		0.451439	-0.006019	-39.8983	2.46313					-35.8345	100	-39.4468	27.8867
		0.453674	-0.006013	-39.896	2.46365					-35.8122	100	-39.4424	27.8765
		0.455906	-0.006007	-39.8938	2.46398					-35.7898	100	-39.4379	27.8663
		0.458141	-0.006001	-39.8916	2.4642					-35.7675	100	-39.4334	27.8561
		0.460377	-0.005995	-39.8893	2.46441					-35.7451	100	-39.429	27.8459
		0.462612	-0.005989	-39.8871	2.46445					-35.7227	100	-39.4245	27.8397
		0.464848	-0.005983	-39.8849	2.4625					-35.7004	100	-39.42	27.8346
		0.467083	-0.005977	-39.8826	2.46054					-35.678	100	-39.4156	27.8295
		0.469318	-0.005971	-39.8804	2.45858					-35.6557	100	-39.4111	27.8244
		0.47155	-0.005959	-39.8782	2.45681					-35.6333	100	-39.4066	27.8193
		0.473785	-0.005947	-39.8759	2.4552					-35.611	100	-39.4022	27.8178
		0.476021	-0.005935	-39.8737	2.45359					-35.5886	100	-39.3977	27.8176
		0.478256	-0.005923	-39.8715	2.45198					-35.5663	100	-39.3932	27.8175
		0.480492	-0.005911	-39.8692	2.45049					-35.5439	100	-39.3887	27.8173
		0.482727	-0.005899	-39.867	2.44901					-35.5216	100	-39.3843	27.8172
		0.484962	-0.005886	-39.8647	2.44752					-35.4992	100	-39.3798	27.8197
		0.487194	-0.005874	-39.8625	2.44604					-35.4769	100	-39.3753	27.8238
		0.489429	-0.005862	-39.8603	2.44459					-35.4545	100	-39.3709	27.828
		0.491665	-0.00585	-39.858	2.44313					-35.4322	100	-39.3664	27.8321
		0.4939	-0.005838	-39.8558	2.44167					-35.4098	100	-39.3619	27.8363
		0.496136	-0.005825	-39.8536	2.43996					-35.3875	100	-39.3575	27.8424
		0.498371	-0.005813	-39.8513	2.43814					-35.3651	100	-39.353	27.8507
		0.500603	-0.005801	-39.8491	2.43633					-35.3428	100	-39.3485	27.859
		0.502838	-0.005788	-39.8469	2.43446					-35.3204	100	-39.344	27.8673
		0.505074	-0.005776	-39.8446	2.4313					-35.2981	100	-39.3396	27.8757
		0.507309	-0.005764	-39.8424	2.42815					-35.2757	100	-39.3351	27.8846
		0.509544	-0.005751	-39.8402	2.42499					-35.2533	100	-39.3306	27.8966
		0.51178	-0.005739	-39.8379	2.42206					-35.231	0	-39.3262	27.9085
		0.514015	-0.005727	-39.8357	2.41957					-35.2086	75.9501	-39.3217	27.9205
		0.516247	-0.00572	-39.8335	2.41709					-35.1863	100	-39.3172	27.9324
		0.518482	-0.005714	-39.8312	2.4146					-35.1639	100	-39.3128	27.9443
		0.520718	-0.005708	-39.829	2.41112					-35.1416	100	-39.3083	27.9591
		0.522953	-0.005702	-39.8268	2.40694					-35.1192	100	-39.3038	27.9741
		0.525188	-0.005695	-39.8245	2.40277					-35.0969	100	-39.2994	27.9892
		0.527424	-0.005689	-39.8223	2.39859					-35.0745	100	-39.2949	28.0042
		0.529659	-0.005683	-39.82	2.39549					-35.0522	100	-39.2904	28.0192
		0.531891	-0.005677	-39.8178	2.39262					-35.0298	100	-39.2859	28.0358
		0.534126	-0.00567	-39.8156	2.38974					-35.0075	100	-39.2815	28.0539
		0.536362	-0.005664	-39.8133	2.38685					-34.9851	100	-39.277	28.0721
		0.538597	-0.005651	-39.8111	2.38312					-34.9628	100	-39.2725	28.0902
		0.540833	-0.005639	-39.8089	2.3794					-34.9404	100	-39.2681	28.1083
		0.543068	-0.005626	-39.8066	2.37567					-34.9181	100	-39.2636	28.1266
		0.5453	-0.005613	-39.8044	2.37199					-34.8957	100	-39.2591	28.1468
		0.547535	-0.0056	-39.8022	2.3685					-34.8734	100	-39.2547	28.167
		0.54977	-0.005588	-39.7999	2.365					-34.851	100	-39.2502	28.1872
		0.552006	-0.005575	-39.7977	2.3615					-34.8286	100	-39.2457	28.2074
		0.554241	-0.005562	-39.7955	2.3579					-34.8063	100	-39.2412	28.2276
		0.556477	-0.005549	-39.7932	2.3541					-34.7839	100	-39.2368	28.2495
		0.558712	-0.005537	-39.791	2.35031					-34.7616	100	-39.2323	28.2726
		0.560944	-0.00553	-39.7888	2.34652					-34.7392	100	-39.2278	28.2957
		0.563179	-0.005524	-39.7865	2.34295					-34.7169	100	-39.2234	28.3188
		0.565414	-0.005517	-39.7843	2.33963					-34.6945	100	-39.2189	28.3419
		0.56765	-0.005511	-39.7821	2.33631					-34.6722	100	-39.2144	28.3651
		0.569885	-0.005504	-39.7798	2.33299					-34.6498	100	-39.21	28.3897
		0.572121	-0.005498	-39.7776	2.32941					-34.6275	100	-39.2055	28.4142
		0.574356	-0.005491	-39.7754	2.32558					-34.6051	100	-39.201	28.4388
		0.576588	-0.005485	-39.7731	2.32175					-34.5828	100	-39.1966	28.4633
		0.578823	-0.005479	-39.7709	2.31792					-34.5604	100	-39.1921	28.4879
		0.581059	-0.005472	-39.7687	2.31423					-34.5381	100	-39.1876	28.5132
		0.583294	-0.005459	-39.7664	2.31065					-34.5157	100	-39.1831	28.5397
		0.585529	-0.005446	-39.7642	2.30706					-34.4934	100	-39.1787	28.5662
		0.587765	-0.005433	-39.7619	2.30348					-34.471	100	-39.1742	28.5927
		0.589996	-0.00542	-39.7597	2.29938					-34.4487	100	-39.1697	28.6191
		0.592232	-0.005407	-39.7575	2.29492					-34.4263	100	-39.1653	28.6456
		0.594467	-0.005394	-39.7552	2.29045					-34.404	100	-39.1608	28.6726
		0.596703	-0.00538	-39.753	2.28598					-34.3816	100	-39.1563	28.6998
		0.598938	-0.005367	-39.7508	2.282					-34.3592	100	-39.1519	28.727
		0.601173	-0.005354	-39.7485	2.27839					-34.3369	100	-39.1474	28.7542
		0.603409	-0.005341	-39.7463	2.27478					-34.3145	100	-39.1429	28.7814
		0.60564	-0.005335	-39.7441	2.27117					-34.2922	100	-39.1384	28.8086
		0.607876	-0.005328	-39.7418	2.26737					-34.2698	100	-39.134	28.8376
		0.610111	-0.005321	-39.7396	2.26339					-34.2475	100	-39.1295	28.8665
		0.612347	-0.005315	-39.7374	2.25942					-34.2251	100	-39.125	28.8954
		0.614582	-0.005308	-39.7351	2.25544					-34.2028	100	-39.1206	28.9243
		0.616817	-0.005301	-39.7329	2.25189					-34.1804	100	-39.1161	28.9532
		0.619053	-0.005295	-39.7307	2.24885					-34.1581	100	-39.1116	28.9823
		0.621284	-0.005288	-39.7284	2.24581					-34.1357	100	-39.1072	29.012
		0.62352	-0.005282	-39.7262	2.24277					-34.1134	100	-39.1027	29.0417
		0.625755	-0.005275	-39.724	2.23958					-34.091	100	-39.0982	29.0714
		0.627991	-0.005262	-39.7217	2.2361					-34.0687	100	-39.0938	29.1011
		0.630226	-0.005248	-39.7195	2.23262					-34.0463	100	-39.0893	29.1307
		0.632462	-0.005235	-39.7172	2.22914					-34.024	100	-39.0848	29.1608
		0.634693	-0.005221	-39.715	2.22571					-34.0016	100	-39.0803	29.1916
		0.636929	-0.005208	-39.7128	2.22248					-33.9793	100	-39.0759	29.2223
		0.639164	-0.005194	-39.7105	2.21926					-33.9569	100	-39.0714	29.2531
		0.641399	-0.005181	-39.7083	2.21603					-33.9346	100	-39.0669	29.2838
		0.643635	-0.005168	-39.7061	2.21279					-33.9122	100	-39.0625	29.3145
		0.64587	-0.005154	-39.7038	2.20909					-33.8898	100	-39.058	29.3452
		0.648106	-0.005141	-39.7016	2.20538					-33.8675	100	-39.0535	29.3759
		0.650337	-0.005134	-39.6994	2.20168					-33.8451	100	-39.0491	29.4065
		0.652573	-0.005127	-39.6971	2.19797					-33.8228	100	-39.0446	29.4372
		0.654808	-0.00512	-39.6949	2.19446					-33.8004	100	-39.0401	29.4678
		0.657043	-0.005114	-39.6927	2.19098					-33.7781	100	-39.0356	29.4985
		0.659279	-0.005107	-39.6904	2.18751					-33.7557	100	-39.0312	29.5293
		0.661514	-0.0051	-39.6882	2.18404					-33.7334	100	-39.0267	29.5603
		0.66375	-0.005093	-39.686	2.18071					-33.711	100	-39.0222	29.5913
		0.665981	-0.005087	-39.6837	2.17748					-33.6887	100	-39.0178	29.6224
		0.668217	-0.00508	-39.6815	2.17425					-33.6663	100	-39.0133	29.6534
		0.670452	-0.005073	-39.6793	2.17102					-33.644	100	-39.0088	29.6844
		0.672688	-0.005059	-39.677	2.16789					-33.6216	100	-39.0044	29.7155
		0.674923	-0.005045	-39.6748	2.16495					-33.5993	100	-38.9999	29.7466
		0.677158	-0.005032	-39.6726	2.162					-33.5769	100	-38.9954	29.7777
		0.67939	-0.005018	-39.6703	2.15906					-33.5546	100	-38.991	29.8089
		0.681625	-0.005004	-39.6681	2.15611					-33.5322	100	-38.9865	29.84
		0.683861	-0.00499	-39.6658	2.15326					-33.5099	100	-38.982	29.8711
		0.686096	-0.004977	-39.6636	2.15041					-33.4875	100	-38.9775	29.9023
		0.688332	-0.004963	-39.6614	2.14756					-33.4651	100	-38.9731	29.9335
		0.690567	-0.004949	-39.6591	2.14471					-33.4428	100	-38.9686	29.9647
		0.692802	-0.004935	-39.6569	2.14172					-33.4204	100	-38.9641	29.9959
		0.695034	-0.004929	-39.6547	2.13867					-33.3981	100	-38.9597	30.0271
		0.697269	-0.004922	-39.6524	2.13562					-33.3757	100	-38.9552	30.0583
		0.699505	-0.004915	-39.6502	2.13257					-33.3534	100	-38.9507	30.0894
		0.70174	-0.004908	-39.648	2.12949					-33.331	100	-38.9463	30.12
		0.703976	-0.004901	-39.6457	2.12637					-33.3087	100	-38.9418	30.1506
		0.706211	-0.004894	-39.6435	2.12324					-33.2863	100	-38.9373	30.1812
		0.708447	-0.004887	-39.6413	2.12012					-33.264	100	-38.9328	30.2118
		0.710678	-0.00488	-39.639	2.11699					-33.2416	100	-38.9284	30.2425
		0.712914	-0.004873	-39.6368	2.11406					-33.2193	100	-38.9239	30.2731
		0.715149	-0.004866	-39.6346	2.11113					-33.1969	100	-38.9194	30.3037
		0.717384	-0.004852	-39.6323	2.10821					-33.1746	100	-38.915	30.3344
		0.71962	-0.004838	-39.6301	2.10528					-33.1522	100	-38.9105	30.365
		0.721855	-0.004824	-39.6279	2.10243					-33.1299	100	-38.906	30.3957
		0.724087	-0.00481	-39.6256	2.09964					-33.1075	100	-38.9016	30.4263
		0.726322	-0.004796	-39.6234	2.09685					-33.0852	100	-38.8971	30.457
		0.728558	-0.004782	-39.6212	2.09406					-33.0628	100	-38.8926	30.4873
		0.730793	-0.004768	-39.6189	2.09131					-33.0405	100	-38.8881	30.5173
		0.733028	-0.004754	-39.6167	2.08888					-33.0181	100	-38.8837	30.5473
		0.735264	-0.00474	-39.6144	2.08645					-32.9957	100	-38.8792	30.5773
		0.737499	-0.004726	-39.6122	2.08403					-32.9734	100	-38.8747	30.6073
		0.739731	-0.004719	-39.61	2.0816					-32.951	100	-38.8703	30.6373
		0.741966	-0.004712	-39.6077	2.07926					-32.9287	100	-38.8658	30.6673
		0.744202	-0.004705	-39.6055	2.07697					-32.9063	100	-38.8613	30.6976
		0.746437	-0.004698	-39.6033	2.07467					-32.884	100	-38.8569	30.7278
		0.748672	-0.004691	-39.601	2.07238					-32.8616	100	-38.8524	30.7581
		0.750908	-0.004684	-39.5988	2.07013					-32.8393	100	-38.8479	30.7883
		0.753143	-0.004676	-39.5966	2.06822					-32.8169	100	-38.8435	30.8185
		0.755375	-0.004669	-39.5943	2.0663					-32.7946	100	-38.839	30.8488
		0.75761	-0.004662	-39.5921	2.06439					-32.7722	100	-38.8345	30.8779
		0.759846	-0.004655	-39.5899	2.06248					-32.7499	100	-38.83	30.9069
		0.762081	-0.004648	-39.5876	2.06025					-32.7275	100	-38.8256	30.9358
		0.764317	-0.004641	-39.5854	2.05777					-32.7052	100	-38.8211	30.9647
		0.766552	-0.004634	-39.5832	2.0553					-32.6828	100	-38.8166	30.9937
		0.768784	-0.004627	-39.5809	2.05282					-32.6605	100	-38.8122	31.0226
		0.771019	-0.00462	-39.5787	2.05034					-32.6381	100	-38.8077	31.0517
		0.773254	-0.004613	-39.5765	2.0481					-32.6158	100	-38.8032	31.0811
		0.77549	-0.004606	-39.5742	2.04586					-32.5934	100	-38.7988	31.1105
		0.777725	-0.004598	-39.572	2.04362					-32.571	100	-38.7943	31.14
		0.779961	-0.004591	-39.5697	2.04138					-32.5487	100	-38.7898	31.1694
		0.782196	-0.004584	-39.5675	2.03932					-32.5263	100	-38.7853	31.1988
		0.784428	-0.00457	-39.5653	2.03759					-32.504	100	-38.7809	31.2282
		0.786663	-0.004555	-39.563	2.03586					-32.4816	100	-38.7764	31.2569
		0.788898	-0.004541	-39.5608	2.03412					-32.4593	100	-38.7719	31.2854
		0.791134	-0.004527	-39.5586	2.03239					-32.4369	100	-38.7675	31.3139
		0.793369	-0.004512	-39.5563	2.03035					-32.4146	100	-38.763	31.3423
		0.795605	-0.004498	-39.5541	2.02818					-32.3922	100	-38.7585	31.3708
		0.79784	-0.004484	-39.5519	2.02601					-32.3699	100	-38.7541	31.3993
		0.800072	-0.004469	-39.5496	2.02385					-32.3475	100	-38.7496	31.4277
		0.802307	-0.004455	-39.5474	2.02168					-32.3252	100	-38.7451	31.4557
		0.804543	-0.00444	-39.5452	2.01955					-32.3028	100	-38.7407	31.4837
		0.806778	-0.004433	-39.5429	2.01741					-32.2805	100	-38.7362	31.5116
		0.809013	-0.004426	-39.5407	2.01528					-32.2581	100	-38.7317	31.5396
		0.811249	-0.004419	-39.5385	2.01314					-32.2358	100	-38.7272	31.5676
		0.813484	-0.004411	-39.5362	2.01125					-32.2134	100	-38.7228	31.5956
		0.815716	-0.004404	-39.534	2.00979					-32.1911	100	-38.7183	31.6232
		0.817951	-0.004397	-39.5318	2.00832					-32.1687	100	-38.7138	31.6505
		0.820187	-0.00439	-39.5295	2.00685					-32.1464	100	-38.7094	31.6778
		0.822422	-0.004383	-39.5273	2.00538					-32.124	100	-38.7049	31.7051
		0.824657	-0.004375	-39.5251	2.00356					-32.1016	100	-38.7004	31.7324
		0.826893	-0.004368	-39.5228	2.00156					-32.0793	100	-38.696	31.7597
		0.829124	-0.004353	-39.5206	1.99955					-32.0569	100	-38.6915	31.7871
		0.83136	-0.004339	-39.5183	1.99754					-32.0346	100	-38.687	31.8139
		0.833595	-0.004324	-39.5161	1.99553					-32.0122	100	-38.6825	31.8407
		0.835831	-0.00431	-39.5139	1.99385					-31.9899	100	-38.6781	31.8674
		0.838066	-0.004295	-39.5116	1.99223					-31.9675	100	-38.6736	31.8942
		0.840302	-0.00428	-39.5094	1.99061					-31.9452	100	-38.6691	31.9209
		0.842537	-0.004266	-39.5072	1.98898					-31.9228	100	-38.6647	31.9477
		0.844769	-0.004251	-39.5049	1.98734					-31.9005	100	-38.6602	31.9744
		0.847004	-0.004236	-39.5027	1.98548					-31.8781	100	-38.6557	32.0003
		0.849239	-0.004222	-39.5005	1.98362					-31.8558	100	-38.6513	32.0263
		0.851475	-0.004214	-39.4982	1.98176					-31.8334	100	-38.6468	32.0522
		0.85371	-0.004207	-39.496	1.9799					-31.8111	100	-38.6423	32.0781
		0.855946	-0.0042	-39.4938	1.97806					-31.7887	100	-38.6379	32.104
		0.858181	-0.004192	-39.4915	1.9763					-31.7664	100	-38.6334	32.13
		0.860413	-0.004185	-39.4893	1.97453					-31.744	100	-38.6289	32.1558
		0.862648	-0.004178	-39.4871	1.97277					-31.7217	100	-38.6244	32.181
		0.864883	-0.00417	-39.4848	1.971					-31.6993	100	-38.62	32.2062
		0.867119	-0.004163	-39.4826	1.96934					-31.677	100	-38.6155	32.2313
		0.869354	-0.004156	-39.4804	1.96783					-31.6546	100	-38.611	32.2565
		0.87159	-0.004148	-39.4781	1.96631					-31.6322	100	-38.6066	32.2817
		0.873821	-0.004141	-39.4759	1.96479					-31.6099	100	-38.6021	32.3069
		0.876057	-0.004134	-39.4737	1.96327					-31.5875	100	-38.5976	32.332
		0.878292	-0.004126	-39.4714	1.96179					-31.5652	100	-38.5932	32.3568
		0.880527	-0.004119	-39.4692	1.96035					-31.5428	100	-38.5887	32.3815
		0.882763	-0.004112	-39.4669	1.95891					-31.5205	100	-38.5842	32.4062
		0.884998	-0.004104	-39.4647	1.95746					-31.4981	100	-38.5797	32.431
		0.887234	-0.004097	-39.4625	1.95602					-31.4758	100	-38.5753	32.4557
		0.889465	-0.004089	-39.4602	1.95432					-31.4534	100	-38.5708	32.4805
		0.891701	-0.004082	-39.458	1.95244					-31.4311	100	-38.5663	32.505
		0.893936	-0.004075	-39.4558	1.95056					-31.4087	100	-38.5619	32.5289
		0.896172	-0.00406	-39.4535	1.94869					-31.3864	100	-38.5574	32.5527
		0.898407	-0.004045	-39.4513	1.94681					-31.364	100	-38.5529	32.5765
		0.900642	-0.00403	-39.4491	1.94539					-31.3417	100	-38.5485	32.6004
		0.902878	-0.004015	-39.4468	1.94428					-31.3193	100	-38.544	32.6242
		0.905109	-0.004	-39.4446	1.94317					-31.297	100	-38.5395	32.6481
		0.907345	-0.003985	-39.4424	1.94206					-31.2746	100	-38.535	32.6718
		0.90958	-0.00397	-39.4401	1.94094					-31.2523	100	-38.5306	32.6952
		0.911816	-0.003955	-39.4379	1.93981					-31.2299	100	-38.5261	32.7185
		0.914051	-0.00394	-39.4357	1.93864					-31.2076	100	-38.5216	32.7419
		0.916286	-0.003926	-39.4334	1.93748					-31.1852	100	-38.5172	32.7652
		0.918518	-0.003918	-39.4312	1.93632					-31.1628	100	-38.5127	32.7886
		0.920753	-0.003911	-39.429	1.93516					-31.1405	100	-38.5082	32.8119
		0.922989	-0.003903	-39.4267	1.93386					-31.1181	100	-38.5038	32.8352
		0.925224	-0.003896	-39.4245	1.93247					-31.0958	100	-38.4993	32.8576
		0.92746	-0.003888	-39.4222	1.93107					-31.0734	100	-38.4948	32.8801
		0.929695	-0.003881	-39.42	1.92967					-31.0511	100	-38.4904	32.9025
		0.931931	-0.003873	-39.4178	1.92828					-31.0287	100	-38.4859	32.925
		0.934162	-0.003866	-39.4155	1.92703					-31.0064	100	-38.4814	32.9474
		0.936398	-0.003858	-39.4133	1.92588					-30.984	100	-38.4769	32.9698
		0.938633	-0.003851	-39.4111	1.92473					-30.9617	100	-38.4725	32.9923
		0.940868	-0.003843	-39.4088	1.92358					-30.9393	100	-38.468	33.0141
		0.943104	-0.003836	-39.4066	1.92243					-30.917	100	-38.4635	33.0358
		0.945339	-0.003828	-39.4044	1.92137					-30.8946	100	-38.4591	33.0576
		0.947575	-0.003821	-39.4021	1.92041					-30.8723	100	-38.4546	33.0793
		0.949806	-0.003813	-39.3999	1.91946					-30.8499	100	-38.4501	33.101
		0.952042	-0.003806	-39.3977	1.9185					-30.8276	100	-38.4457	33.1228
		0.954277	-0.003798	-39.3954	1.91755					-30.8052	100	-38.4412	33.1445
		0.956512	-0.003791	-39.3932	1.91658					-30.7829	100	-38.4367	33.166
		0.958748	-0.003783	-39.391	1.91557					-30.7605	100	-38.4323	33.1873
		0.960983	-0.003776	-39.3887	1.91457					-30.7381	100	-38.4278	33.2087
		0.963215	-0.003761	-39.3865	1.91356					-30.7158	100	-38.4233	33.2301
		0.96545	-0.003745	-39.3843	1.91256					-30.6934	100	-38.4188	33.2514
		0.967686	-0.00373	-39.382	1.91159					-30.6711	100	-38.4144	33.2728
		0.969921	-0.003715	-39.3798	1.91074					-30.6487	100	-38.4099	33.2942
		0.972157	-0.0037	-39.3776	1.90989					-30.6264	100	-38.4054	33.3152
		0.974392	-0.003685	-39.3753	1.90905					-30.604	100	-38.401	33.3357
		0.976627	-0.00367	-39.3731	1.9082					-30.5817	100	-38.3965	33.3562
		0.978859	-0.003654	-39.3708	1.90733					-30.5593	100	-38.392	33.3767
		0.981094	-0.003639	-39.3686	1.90627					-30.537	100	-38.3876	33.3972
		0.98333	-0.003624	-39.3664	1.9052					-30.5146	100	-38.3831	33.4177
		0.985565	-0.003617	-39.3641	1.90414					-30.4923	100	-38.3786	33.4382
		0.987801	-0.003609	-39.3619	1.90308					-30.4699	100	-38.3741	33.4587
		0.990036	-0.003601	-39.3597	1.90202					-30.4476	100	-38.3697	33.4789
		0.992271	-0.003594	-39.3574	1.90132					-30.4252	100	-38.3652	33.499
		0.994503	-0.003586	-39.3552	1.90064					-30.4029	100	-38.3607	33.5191
		0.996738	-0.003579	-39.353	1.89996					-30.3805	100	-38.3563	33.5393
		0.998974	-0.003571	-39.3507	1.89928					-30.3582	100	-38.3518	33.5594
		1.00121	-0.003563	-39.3485	1.8986					-30.3358	100	-38.3473	33.5795
		1.00344	-0.003556	-39.3463	1.89805					-30.3134	100	-38.3429	33.5997
		1.00568	-0.003548	-39.344	1.89758					-30.2911	100	-38.3384	33.6193
		1.00791	-0.003541	-39.3418	1.8971					-30.2687	100	-38.3339	33.6387
		1.01015	-0.003533	-39.3396	1.89663					-30.2464	100	-38.3294	33.6581
		1.01238	-0.003525	-39.3373	1.89616					-30.224	100	-38.325	33.6775
		1.01462	-0.003518	-39.3351	1.89568					-30.2017	100	-38.3205	33.6969
		1.01685	-0.00351	-39.3329	1.89521					-30.1793	100	-38.316	33.7163
		1.01909	-0.003502	-39.3306	1.89474					-30.157	100	-38.3116	33.7357
		1.02132	-0.003495	-39.3284	1.89427					-30.1346	100	-38.3071	33.755
		1.02356	-0.003487	-39.3262	1.8938					-30.1123	100	-38.3026	33.7739
		1.02579	-0.00348	-39.3239	1.89334					-30.0899	100	-38.2982	33.7928
		1.02803	-0.003472	-39.3217	1.89296					-30.0676	100	-38.2937	33.8117
		1.03026	-0.003457	-39.3194	1.89259					-30.0452	100	-38.2892	33.8306
		1.0325	-0.003441	-39.3172	1.89221					-30.0229	100	-38.2848	33.8495
		1.03473	-0.003426	-39.315	1.89183					-30.0005	100	-38.2803	33.8684
		1.03697	-0.003411	-39.3127	1.89146					-29.9782	100	-38.2758	33.8873
		1.0392	-0.003395	-39.3105	1.8913					-29.9558	100	-38.2713	33.906
		1.04144	-0.00338	-39.3083	1.89119					-29.9335	100	-38.2669	33.9247
		1.04367	-0.003364	-39.306	1.89107					-29.9111	100	-38.2624	33.9433
		1.04591	-0.003349	-39.3038	1.89096					-29.8888	100	-38.2579	33.962
		1.04814	-0.003334	-39.3016	1.89085					-29.8664	100	-38.2535	33.9807
		1.05038	-0.003318	-39.2993	1.89065					-29.844	100	-38.249	33.9993
		1.05261	-0.003311	-39.2971	1.89037					-29.8217	100	-38.2445	34.018
		1.05484	-0.003303	-39.2949	1.89009					-29.7993	100	-38.2401	34.0364
		1.05708	-0.003295	-39.2926	1.8898					-29.777	100	-38.2356	34.0543
		1.05932	-0.003287	-39.2904	1.88952					-29.7546	100	-38.2311	34.0722
		1.06155	-0.00328	-39.2882	1.88923					-29.7323	100	-38.2266	34.09
		1.06379	-0.003272	-39.2859	1.88912					-29.7099	100	-38.2222	34.1079
		1.06602	-0.003264	-39.2837	1.88901					-29.6876	100	-38.2177	34.1258
		1.06825	-0.003257	-39.2815	1.88889					-29.6652	100	-38.2132	34.1437
		1.07049	-0.003249	-39.2792	1.88878					-29.6429	100	-38.2088	34.1616
		1.07272	-0.003241	-39.277	1.88867					-29.6205	100	-38.2043	34.1791
		1.07496	-0.003234	-39.2747	1.88888					-29.5982	100	-38.1998	34.1966
		1.07719	-0.003226	-39.2725	1.88929					-29.5758	100	-38.1954	34.214
		1.07943	-0.003218	-39.2703	1.88969					-29.5535	100	-38.1909	34.2315
		1.08167	-0.00321	-39.268	1.89009					-29.5311	100	-38.1864	34.249
		1.0839	-0.003203	-39.2658	1.89049					-29.5088	100	-38.182	34.2665
		1.08613	-0.003195	-39.2636	1.89091					-29.4864	100	-38.1775	34.2839
		1.08837	-0.003187	-39.2613	1.89143					-29.4641	100	-38.173	34.3012
		1.0906	-0.00318	-39.2591	1.89195					-29.4417	100	-38.1685	34.3183
		1.09284	-0.003172	-39.2569	1.89246					-29.4194	100	-38.1641	34.3354
		1.09507	-0.003164	-39.2546	1.89298					-29.397	100	-38.1596	34.3525
		1.0973	-0.003156	-39.2524	1.89349					-29.3746	100	-38.1551	34.3696
		1.09954	-0.003149	-39.2502	1.89363					-29.3523	100	-38.1507	34.3867
		1.10178	-0.003141	-39.2479	1.89367					-29.3299	100	-38.1462	34.4038
		1.10401	-0.003133	-39.2457	1.8937					-29.3076	100	-38.1417	34.4208
		1.10625	-0.003126	-39.2435	1.89373					-29.2852	100	-38.1373	34.4373
		1.10848	-0.003118	-39.2412	1.89377					-29.2629	100	-38.1328	34.4537
		1.11072	-0.00311	-39.239	1.89383					-29.2405	100	-38.1283	34.4701
		1.11295	-0.003102	-39.2368	1.89407					-29.2182	100	-38.1238	34.4865
		1.11519	-0.003095	-39.2345	1.8943					-29.1958	100	-38.1194	34.5029
		1.11742	-0.003087	-39.2323	1.89454					-29.1735	100	-38.1149	34.5193
		1.11966	-0.003071	-39.2301	1.89477					-29.1511	100	-38.1104	34.5357
		1.12189	-0.003056	-39.2278	1.89501					-29.1288	100	-38.106	34.5519
		1.12413	-0.00304	-39.2256	1.89537					-29.1064	100	-38.1015	34.5681
		1.12636	-0.003024	-39.2233	1.89581					-29.0841	100	-38.097	34.5842
		1.12859	-0.003009	-39.2211	1.89624					-29.0617	100	-38.0926	34.6004
		1.13083	-0.002993	-39.2189	1.89667					-29.0394	100	-38.0881	34.6165
		1.13306	-0.002978	-39.2166	1.89711					-29.017	100	-38.0836	34.6327
		1.1353	-0.002962	-39.2144	1.89758					-28.9947	100	-38.0792	34.6488
		1.13753	-0.002947	-39.2122	1.89839					-28.9723	100	-38.0747	34.6649
		1.13977	-0.002931	-39.2099	1.89921					-28.95	100	-38.0702	34.6802
		1.142	-0.002923	-39.2077	1.90002					-28.9276	100	-38.0657	34.6956
		1.14424	-0.002915	-39.2055	1.90084					-28.9052	100	-38.0613	34.711
		1.14647	-0.002908	-39.2032	1.90165					-28.8829	100	-38.0568	34.7264
		1.14871	-0.0029	-39.201	1.90269					-28.8605	100	-38.0523	34.7417
		1.15094	-0.002892	-39.1988	1.90393					-28.8382	100	-38.0479	34.7571
		1.15318	-0.002884	-39.1965	1.90517					-28.8158	100	-38.0434	34.7725
		1.15542	-0.002876	-39.1943	1.9064					-28.7935	100	-38.0389	34.7876
		1.15765	-0.002869	-39.1921	1.90764					-28.7711	100	-38.0345	34.8025
		1.15988	-0.002861	-39.1898	1.90888					-28.7488	100	-38.03	34.8174
		1.16212	-0.002853	-39.1876	1.90974					-28.7264	100	-38.0255	34.8323
		1.16435	-0.002845	-39.1854	1.91052					-28.7041	100	-38.021	34.8471
		1.16659	-0.002837	-39.1831	1.91131					-28.6817	100	-38.0166	34.862
		1.16882	-0.00283	-39.1809	1.9121					-28.6594	100	-38.0121	34.8769
		1.17106	-0.002822	-39.1786	1.91288					-28.637	100	-38.0076	34.8918
		1.17329	-0.002814	-39.1764	1.9137					-28.6147	100	-38.0032	34.9064
		1.17553	-0.002806	-39.1742	1.91463					-28.5923	100	-37.9987	34.9209
		1.17776	-0.002798	-39.1719	1.91556					-28.57	100	-37.9942	34.9355
		1.18	-0.00279	-39.1697	1.9165					-28.5476	100	-37.9898	34.9501
		1.18223	-0.002783	-39.1675	1.91743					-28.5253	100	-37.9853	34.9647
		1.18447	-0.002775	-39.1652	1.91836					-28.5029	100	-37.9808	34.9792
		1.1867	-0.002759	-39.163	1.91933					-28.4805	100	-37.9764	34.9938
		1.18893	-0.002743	-39.1608	1.92033					-28.4582	100	-37.9719	35.008
		1.19117	-0.002728	-39.1585	1.92132					-28.4358	100	-37.9674	35.022
		1.19341	-0.002712	-39.1563	1.92232					-28.4135	100	-37.9629	35.0361
		1.19564	-0.002696	-39.1541	1.92332					-28.3911	100	-37.9585	35.0501
		1.19788	-0.00268	-39.1518	1.92432					-28.3688	100	-37.954	35.0641
		1.20011	-0.002665	-39.1496	1.92533					-28.3464	100	-37.9495	35.0782
		1.20234	-0.002649	-39.1474	1.92635					-28.3241	100	-37.9451	35.0922
		1.20458	-0.002633	-39.1451	1.92737					-28.3017	100	-37.9406	35.1062
		1.20681	-0.002618	-39.1429	1.92838					-28.2794	100	-37.9361	35.1199
		1.20905	-0.00261	-39.1407	1.9294					-28.257	100	-37.9317	35.1336
		1.21128	-0.002602	-39.1384	1.93042					-28.2347	100	-37.9272	35.1473
		1.21352	-0.002594	-39.1362	1.93154					-28.2123	100	-37.9227	35.161
		1.21575	-0.002586	-39.134	1.93266					-28.19	100	-37.9182	35.1747
		1.21799	-0.002578	-39.1317	1.93378					-28.1676	100	-37.9138	35.1884
		1.22022	-0.00257	-39.1295	1.9349					-28.1453	100	-37.9093	35.2021
		1.22246	-0.002563	-39.1273	1.93601					-28.1229	100	-37.9048	35.2155
		1.22469	-0.002555	-39.125	1.93715					-28.1006	100	-37.9004	35.2288
		1.22693	-0.002547	-39.1228	1.93835					-28.0782	100	-37.8959	35.2422
		1.22916	-0.002539	-39.1205	1.93956					-28.0559	100	-37.8914	35.2555
		1.2314	-0.002531	-39.1183	1.94076					-28.0335	100	-37.887	35.2688
		1.23363	-0.002523	-39.1161	1.94196					-28.0111	100	-37.8825	35.2821
		1.23587	-0.002515	-39.1138	1.94316					-27.9888	100	-37.878	35.2955
		1.2381	-0.002507	-39.1116	1.94436					-27.9664	100	-37.8736	35.3086
		1.24034	-0.0025	-39.1094	1.94555					-27.9441	100	-37.8691	35.3215
		1.24257	-0.002492	-39.1071	1.94675					-27.9217	100	-37.8646	35.3344
		1.24481	-0.002484	-39.1049	1.94794					-27.8994	100	-37.8601	35.3473
		1.24704	-0.002476	-39.1027	1.94913					-27.877	100	-37.8557	35.3602
		1.24927	-0.002468	-39.1004	1.95033					-27.8547	100	-37.8512	35.3732
		1.25151	-0.00246	-39.0982	1.95157					-27.8323	100	-37.8467	35.3861
		1.25375	-0.002452	-39.096	1.95285					-27.81	100	-37.8423	35.399
		1.25598	-0.002445	-39.0937	1.95412					-27.7876	100	-37.8378	35.4117
		1.25822	-0.002437	-39.0915	1.9554					-27.7653	100	-37.8333	35.4244
		1.26045	-0.002429	-39.0893	1.95668					-27.7429	100	-37.8289	35.4371
		1.26268	-0.002421	-39.087	1.95795					-27.7206	100	-37.8244	35.4498
		1.26492	-0.002413	-39.0848	1.95961					-27.6982	100	-37.8199	35.4625
		1.26716	-0.002405	-39.0826	1.96141					-27.6759	100	-37.8154	35.4752
		1.26939	-0.002397	-39.0803	1.96322					-27.6535	100	-37.811	35.4879
		1.27163	-0.002389	-39.0781	1.96502					-27.6312	100	-37.8065	35.5004
		1.27386	-0.002381	-39.0758	1.96683					-27.6088	100	-37.802	35.5126
		1.2761	-0.002366	-39.0736	1.96863					-27.5864	100	-37.7976	35.5249
		1.27833	-0.00235	-39.0714	1.97005					-27.5641	100	-37.7931	35.5372
		1.28056	-0.002334	-39.0691	1.97137					-27.5417	100	-37.7886	35.5495
		1.2828	-0.002318	-39.0669	1.97269					-27.5194	100	-37.7842	35.5618
		1.28503	-0.002302	-39.0647	1.97402					-27.497	100	-37.7797	35.574
		1.28727	-0.002286	-39.0624	1.97534					-27.4747	100	-37.7752	35.5863
		1.2895	-0.00227	-39.0602	1.97666					-27.4523	100	-37.7707	35.5983
		1.29174	-0.002255	-39.058	1.978					-27.43	100	-37.7663	35.6102
		1.29397	-0.002239	-39.0557	1.97934					-27.4076	100	-37.7618	35.6222
		1.29621	-0.002223	-39.0535	1.98069					-27.3853	100	-37.7573	35.6341
		1.29844	-0.002215	-39.0513	1.98203					-27.3629	100	-37.7529	35.6461
		1.30068	-0.002207	-39.049	1.98338					-27.3406	100	-37.7484	35.658
		1.30291	-0.002199	-39.0468	1.98472					-27.3182	100	-37.7439	35.67
		1.30515	-0.002191	-39.0446	1.98618					-27.2959	100	-37.7395	35.6818
		1.30738	-0.002183	-39.0423	1.98764					-27.2735	100	-37.735	35.6936
		1.30962	-0.002175	-39.0401	1.98911					-27.2512	100	-37.7305	35.7053
		1.31185	-0.002167	-39.0379	1.99057					-27.2288	100	-37.7261	35.7171
		1.31409	-0.002159	-39.0356	1.99203					-27.2065	100	-37.7216	35.7288
		1.31632	-0.002152	-39.0334	1.9935					-27.1841	100	-37.7171	35.7406
		1.31856	-0.002144	-39.0312	1.99459					-27.1618	100	-37.7126	35.7523
		1.32079	-0.002136	-39.0289	1.99565					-27.1394	100	-37.7082	35.764
		1.32302	-0.002128	-39.0267	1.99671					-27.117	100	-37.7037	35.7754
		1.32526	-0.00212	-39.0244	1.99777					-27.0947	100	-37.6992	35.7868
		1.3275	-0.002112	-39.0222	1.99883					-27.0723	100	-37.6948	35.7981
		1.32973	-0.002104	-39.02	1.9999					-27.05	100	-37.6903	35.8095
		1.33197	-0.002096	-39.0177	2.00132					-27.0276	100	-37.6858	35.8208
		1.3342	-0.002088	-39.0155	2.00282					-27.0053	100	-37.6814	35.8322
		1.33643	-0.00208	-39.0133	2.00432					-26.9829	100	-37.6769	35.8435
		1.33867	-0.002072	-39.011	2.00582					-26.9606	100	-37.6724	35.8547
		1.3409	-0.002064	-39.0088	2.00732					-26.9382	100	-37.6679	35.8658
		1.34314	-0.002056	-39.0066	2.00881					-26.9159	100	-37.6635	35.8769
		1.34537	-0.002049	-39.0043	2.01015					-26.8935	100	-37.659	35.888
		1.34761	-0.002041	-39.0021	2.01145					-26.8712	100	-37.6545	35.8992
		1.34985	-0.002033	-38.9999	2.01275					-26.8488	100	-37.6501	35.9103
		1.35208	-0.002025	-38.9976	2.01405					-26.8265	100	-37.6456	35.9214
		1.35431	-0.002017	-38.9954	2.01534					-26.8041	100	-37.6411	35.9324
		1.35655	-0.002009	-38.9932	2.01664					-26.7818	100	-37.6367	35.9433
		1.35878	-0.002001	-38.9909	2.01807					-26.7594	100	-37.6322	35.9542
		1.36102	-0.001993	-38.9887	2.01953					-26.7371	100	-37.6277	35.9651
		1.36326	-0.001985	-38.9865	2.021					-26.7147	100	-37.6233	35.976
		1.36549	-0.001969	-38.9842	2.02247					-26.6924	100	-37.6188	35.9868
		1.36772	-0.001953	-38.982	2.02394					-26.67	100	-37.6143	35.9977
		1.36996	-0.001937	-38.9798	2.0254					-26.6476	100	-37.6098	36.0086
		1.37219	-0.001921	-38.9775	2.02686					-26.6253	100	-37.6054	36.0192
		1.37443	-0.001905	-38.9753	2.02831					-26.6029	100	-37.6009	36.0296
		1.37666	-0.001889	-38.973	2.02976					-26.5806	100	-37.5964	36.0401
		1.3789	-0.001873	-38.9708	2.03121					-26.5582	100	-37.592	36.0506
		1.38113	-0.001857	-38.9686	2.03267					-26.5359	100	-37.5875	36.061
		1.38337	-0.001842	-38.9663	2.03412					-26.5135	100	-37.583	36.0715
		1.3856	-0.001826	-38.9641	2.03552					-26.4912	100	-37.5786	36.082
		1.38784	-0.001818	-38.9619	2.03686					-26.4688	100	-37.5741	36.0924
		1.39007	-0.00181	-38.9596	2.03821					-26.4465	100	-37.5696	36.1027
		1.39231	-0.001802	-38.9574	2.03955					-26.4241	100	-37.5651	36.1129
		1.39454	-0.001794	-38.9552	2.04089					-26.4018	100	-37.5607	36.1232
		1.39677	-0.001786	-38.9529	2.04223					-26.3794	100	-37.5562	36.1335
		1.39901	-0.001778	-38.9507	2.0435					-26.3571	100	-37.5517	36.1438
		1.40125	-0.00177	-38.9485	2.04452					-26.3347	100	-37.5473	36.1541
		1.40348	-0.001762	-38.9462	2.04554					-26.3124	100	-37.5428	36.1644
		1.40572	-0.001754	-38.944	2.04657					-26.29	100	-37.5383	36.1744
		1.40795	-0.001746	-38.9418	2.04759					-26.2677	100	-37.5339	36.1844
		1.41019	-0.001738	-38.9395	2.04861					-26.2453	100	-37.5294	36.1943
		1.41242	-0.00173	-38.9373	2.04964					-26.223	100	-37.5249	36.2043
		1.41465	-0.001722	-38.9351	2.05076					-26.2006	100	-37.5205	36.2143
		1.41689	-0.001714	-38.9328	2.05188					-26.1782	100	-37.516	36.2242
		1.41912	-0.001706	-38.9306	2.053					-26.1559	100	-37.5115	36.2342
		1.42136	-0.001698	-38.9283	2.05412					-26.1335	100	-37.507	36.244
		1.42359	-0.00169	-38.9261	2.05524					-26.1112	100	-37.5026	36.2537
		1.42583	-0.001682	-38.9239	2.05636					-26.0888	100	-37.4981	36.2633
		1.42806	-0.001674	-38.9216	2.05762					-26.0665	100	-37.4936	36.273
		1.4303	-0.001667	-38.9194	2.05893					-26.0441	100	-37.4892	36.2826
		1.43253	-0.001651	-38.9172	2.06024					-26.0218	100	-37.4847	36.2923
		1.43477	-0.001635	-38.9149	2.06155					-25.9994	100	-37.4802	36.3019
		1.437	-0.001619	-38.9127	2.06286					-25.9771	100	-37.4758	36.3116
		1.43924	-0.001603	-38.9105	2.06417					-25.9547	100	-37.4713	36.321
		1.44147	-0.001587	-38.9082	2.06571					-25.9324	100	-37.4668	36.3304
		1.44371	-0.001571	-38.906	2.06751					-25.91	100	-37.4623	36.3399
		1.44594	-0.001555	-38.9038	2.06932					-25.8877	100	-37.4579	36.3493
		1.44818	-0.001539	-38.9015	2.07112					-25.8653	100	-37.4534	36.3588
		1.45041	-0.001523	-38.8993	2.07293					-25.843	100	-37.4489	36.3682
		1.45265	-0.001507	-38.8971	2.07473					-25.8206	100	-37.4445	36.3776
		1.45488	-0.001499	-38.8948	2.0765					-25.7983	100	-37.44	36.3868
		1.45711	-0.001491	-38.8926	2.07808					-25.7759	100	-37.4355	36.3959
		1.45935	-0.001483	-38.8904	2.07967					-25.7535	100	-37.4311	36.405
		1.46159	-0.001475	-38.8881	2.08125					-25.7312	100	-37.4266	36.414
		1.46382	-0.001467	-38.8859	2.08284					-25.7088	100	-37.4221	36.4231
		1.46606	-0.001459	-38.8837	2.08443					-25.6865	100	-37.4177	36.4322
		1.46829	-0.001451	-38.8814	2.08601					-25.6641	100	-37.4132	36.4412
		1.47052	-0.001443	-38.8792	2.08749					-25.6418	100	-37.4087	36.4503
		1.47276	-0.001435	-38.8769	2.08896					-25.6194	100	-37.4042	36.4591
		1.475	-0.001427	-38.8747	2.09043					-25.5971	100	-37.3998	36.468
		1.47723	-0.001419	-38.8725	2.0919					-25.5747	100	-37.3953	36.4768
		1.47947	-0.001411	-38.8702	2.09337					-25.5524	100	-37.3908	36.4857
		1.4817	-0.001403	-38.868	2.09484					-25.53	100	-37.3864	36.4945
		1.48394	-0.001395	-38.8658	2.09612					-25.5077	100	-37.3819	36.5034
		1.48617	-0.001387	-38.8635	2.09718					-25.4853	100	-37.3774	36.5122
		1.4884	-0.001379	-38.8613	2.09823					-25.463	100	-37.373	36.5209
		1.49064	-0.001371	-38.8591	2.09928					-25.4406	100	-37.3685	36.5295
		1.49287	-0.001363	-38.8568	2.10034					-25.4183	100	-37.364	36.5381
		1.49511	-0.001355	-38.8546	2.10139					-25.3959	100	-37.3595	36.5467
		1.49734	-0.001347	-38.8524	2.10246					-25.3736	100	-37.3551	36.5553
		1.49958	-0.001339	-38.8501	2.10373					-25.3512	100	-37.3506	36.5639
		1.50181	-0.001331	-38.8479	2.105					-25.3288	100	-37.3461	36.5725
		1.50405	-0.001323	-38.8457	2.10627					-25.3065	100	-37.3417	36.5811
		1.50628	-0.001315	-38.8434	2.10754					-25.2841	100	-37.3372	36.5894
		1.50852	-0.001307	-38.8412	2.10881					-25.2618	100	-37.3327	36.5978
		1.51075	-0.001299	-38.839	2.11008					-25.2394	100	-37.3283	36.6062
		1.51299	-0.001292	-38.8367	2.11147					-25.2171	100	-37.3238	36.6146
		1.51522	-0.001284	-38.8345	2.11292					-25.1947	100	-37.3193	36.6229
		1.51746	-0.001276	-38.8323	2.11438					-25.1724	100	-37.3148	36.6313
		1.51969	-0.001268	-38.83	2.11584					-25.15	100	-37.3104	36.6397
		1.52193	-0.001252	-38.8278	2.11729					-25.1277	100	-37.3059	36.6479
		1.52416	-0.001236	-38.8255	2.11875					-25.1053	100	-37.3014	36.6559
		1.5264	-0.00122	-38.8233	2.12016					-25.083	100	-37.297	36.664
		1.52863	-0.001204	-38.8211	2.12142					-25.0606	100	-37.2925	36.6721
		1.53086	-0.001188	-38.8188	2.12269					-25.0383	100	-37.288	36.6802
		1.5331	-0.001172	-38.8166	2.12395					-25.0159	100	-37.2836	36.6883
		1.53534	-0.001156	-38.8144	2.12522					-24.9936	100	-37.2791	36.6964
		1.53757	-0.00114	-38.8121	2.12648					-24.9712	100	-37.2746	36.7044
		1.53981	-0.001124	-38.8099	2.12775					-24.9489	100	-37.2702	36.7122
		1.54204	-0.001108	-38.8077	2.12884					-24.9265	100	-37.2657	36.7199
		1.54428	-0.0011	-38.8054	2.12983					-24.9042	100	-37.2612	36.7277
		1.54651	-0.001092	-38.8032	2.13081					-24.8818	100	-37.2567	36.7355
		1.54874	-0.001084	-38.801	2.1318					-24.8594	100	-37.2523	36.7433
		1.55098	-0.001076	-38.7987	2.13278					-24.8371	100	-37.2478	36.7511
		1.55322	-0.001068	-38.7965	2.13377					-24.8147	100	-37.2433	36.7588
		1.55545	-0.00106	-38.7943	2.13477					-24.7924	100	-37.2389	36.7665
		1.55769	-0.001052	-38.792	2.13585					-24.77	100	-37.2344	36.7741
		1.55992	-0.001044	-38.7898	2.13693					-24.7477	100	-37.2299	36.7817
		1.56215	-0.001036	-38.7876	2.13801					-24.7253	100	-37.2255	36.7893
		1.56439	-0.001028	-38.7853	2.13909					-24.703	100	-37.221	36.7969
		1.56662	-0.00102	-38.7831	2.14017					-24.6806	100	-37.2165	36.8045
		1.56886	-0.001012	-38.7808	2.14125					-24.6583	100	-37.212	36.8121
		1.57109	-0.001004	-38.7786	2.14228					-24.6359	100	-37.2076	36.8197
		1.57333	-0.000996	-38.7764	2.14327					-24.6136	100	-37.2031	36.8271
		1.57556	-0.000988	-38.7741	2.14426					-24.5912	100	-37.1986	36.8346
		1.5778	-0.00098	-38.7719	2.14525					-24.5689	100	-37.1942	36.842
		1.58003	-0.000972	-38.7697	2.14624					-24.5465	100	-37.1897	36.8495
		1.58227	-0.000964	-38.7674	2.14723					-24.5242	100	-37.1852	36.8569
		1.5845	-0.000956	-38.7652	2.14822					-24.5018	100	-37.1808	36.8644
		1.58674	-0.000948	-38.763	2.14967					-24.4795	100	-37.1763	36.8718
		1.58897	-0.00094	-38.7607	2.15111					-24.4571	100	-37.1718	36.8791
		1.59121	-0.000932	-38.7585	2.15256					-24.4348	100	-37.1674	36.8863
		1.59344	-0.000924	-38.7563	2.154					-24.4124	100	-37.1629	36.8936
		1.59568	-0.000916	-38.754	2.15545					-24.39	100	-37.1584	36.9008
		1.59791	-0.000908	-38.7518	2.15689					-24.3677	100	-37.1539	36.9081
		1.60015	-0.000901	-38.7496	2.15818					-24.3453	100	-37.1495	36.9153
		1.60238	-0.000893	-38.7473	2.15917					-24.323	100	-37.145	36.9226
		1.60462	-0.000885	-38.7451	2.16016					-24.3006	100	-37.1405	36.9297
		1.60685	-0.000877	-38.7429	2.16115					-24.2783	100	-37.1361	36.9368
		1.60909	-0.000869	-38.7406	2.16214					-24.2559	100	-37.1316	36.9438
		1.61132	-0.000853	-38.7384	2.16313					-24.2336	100	-37.1271	36.9509
		1.61356	-0.000837	-38.7362	2.16412					-24.2112	100	-37.1227	36.9579
		1.61579	-0.000821	-38.7339	2.16488					-24.1889	100	-37.1182	36.965
		1.61803	-0.000805	-38.7317	2.16556					-24.1665	100	-37.1137	36.972
		1.62026	-0.000789	-38.7294	2.16623					-24.1442	100	-37.1092	36.979
		1.62249	-0.000773	-38.7272	2.16691					-24.1218	100	-37.1048	36.9859
		1.62473	-0.000757	-38.725	2.16758					-24.0995	100	-37.1003	36.9927
		1.62696	-0.000741	-38.7227	2.16826					-24.0771	100	-37.0958	36.9996
		1.6292	-0.000725	-38.7205	2.16898					-24.0548	100	-37.0914	37.0064
		1.63143	-0.000709	-38.7183	2.17014					-24.0324	100	-37.0869	37.0133
		1.63367	-0.000709	-38.716	2.17131					-24.0101	100	-37.0824	37.0201
		1.6359	-0.000709	-38.7138	2.17247					-23.9877	100	-37.078	37.027
		1.63814	-0.000709	-38.7116	2.17364					-23.9653	100	-37.0735	37.0337
		1.64037	-0.000709	-38.7093	2.1748					-23.943	100	-37.069	37.0403
		1.64261	-0.000709	-38.7071	2.17597					-23.9206	100	-37.0646	37.0469
		1.64484	-0.000709	-38.7049	2.17713					-23.8983	100	-37.0601	37.0535
		1.64708	-0.000709	-38.7026	2.17831					-23.8759	100	-37.0556	37.0601
		1.64932	-0.000709	-38.7004	2.17948					-23.8536	100	-37.0511	37.0667
		1.65155	-0.000709	-38.6982	2.18065					-23.8312	100	-37.0467	37.0733
		1.65378	-0.000709	-38.6959	2.18182					-23.8089	100	-37.0422	37.0799
		1.65602	-0.000693	-38.6937	2.183					-23.7865	100	-37.0377	37.0864
		1.65825	-0.000677	-38.6915	2.18417					-23.7642	100	-37.0333	37.0929
		1.66049	-0.000661	-38.6892	2.18542					-23.7418	100	-37.0288	37.0994
		1.66272	-0.000645	-38.687	2.18674					-23.7195	100	-37.0243	37.1058
		1.66495	-0.000629	-38.6848	2.18806					-23.6971	100	-37.0199	37.1123
		1.66719	-0.000613	-38.6825	2.18938					-23.6748	100	-37.0154	37.1188
		1.66943	-0.000597	-38.6803	2.19069					-23.6524	100	-37.0109	37.1253
		1.67166	-0.000581	-38.678	2.19202					-23.6301	100	-37.0064	37.1315
		1.6739	-0.000565	-38.6758	2.19333					-23.6077	100	-37.002	37.1378
		1.67613	-0.000549	-38.6736	2.19479					-23.5854	100	-36.9975	37.144
		1.67837	-0.000549	-38.6713	2.19627					-23.563	100	-36.993	37.1502
		1.6806	-0.000549	-38.6691	2.19776					-23.5407	100	-36.9886	37.1564
		1.68284	-0.000549	-38.6669	2.19924					-23.5183	100	-36.9841	37.1626
		1.68507	-0.000549	-38.6646	2.20073					-23.4959	100	-36.9796	37.1689
		1.68731	-0.000549	-38.6624	2.20221					-23.4736	100	-36.9752	37.175
		1.68954	-0.000549	-38.6602	2.20369					-23.4512	100	-36.9707	37.1811
		1.69178	-0.000549	-38.6579	2.20454					-23.4289	100	-36.9662	37.1873
		1.69401	-0.000549	-38.6557	2.20538					-23.4065	100	-36.9618	37.1934
		1.69624	-0.000549	-38.6535	2.20622					-23.3842	100	-36.9573	37.1995
		1.69848	-0.000549	-38.6512	2.20706					-23.3618	100	-36.9528	37.2056
		1.70071	-0.000533	-38.649	2.2079					-23.3395	100	-36.9483	37.2117
		1.70295	-0.000517	-38.6468	2.20875					-23.3171	100	-36.9439	37.2178
		1.70518	-0.000502	-38.6445	2.20962					-23.2948	100	-36.9394	37.2238
		1.70742	-0.000486	-38.6423	2.21074					-23.2724	100	-36.9349	37.2297
		1.70965	-0.00047	-38.6401	2.21185					-23.2501	100	-36.9305	37.2357
		1.71189	-0.000454	-38.6378	2.21297					-23.2277	100	-36.926	37.2417
		1.71412	-0.000438	-38.6356	2.21409					-23.2054	100	-36.9215	37.2476
		1.71636	-0.000422	-38.6334	2.2152					-23.183	100	-36.9171	37.2536
		1.71859	-0.000406	-38.6311	2.21632					-23.1607	100	-36.9126	37.2596
		1.72083	-0.00039	-38.6289	2.21737					-23.1383	100	-36.9081	37.2655
		1.72306	-0.000374	-38.6266	2.21828					-23.116	100	-36.9036	37.2712
		1.7253	-0.000358	-38.6244	2.21919					-23.0936	100	-36.8992	37.2769
		1.72753	-0.000342	-38.6222	2.22009					-23.0713	100	-36.8947	37.2827
		1.72977	-0.000326	-38.6199	2.221					-23.0489	100	-36.8902	37.2884
		1.732	-0.00031	-38.6177	2.22191					-23.0265	100	-36.8858	37.2942
		1.73424	-0.000295	-38.6155	2.22281					-23.0042	100	-36.8813	37.2999
		1.73647	-0.000279	-38.6132	2.22381					-22.9818	100	-36.8768	37.3056
		1.73871	-0.000263	-38.611	2.22491					-22.9595	100	-36.8724	37.3113
		1.74094	-0.000247	-38.6088	2.22601					-22.9371	100	-36.8679	37.317
		1.74318	-0.000231	-38.6065	2.22711					-22.9148	100	-36.8634	37.3227
		1.74541	-0.000231	-38.6043	2.22821					-22.8924	100	-36.859	37.3283
		1.74765	-0.000231	-38.6021	2.22931					-22.8701	100	-36.8545	37.334
		1.74988	-0.000231	-38.5998	2.23041					-22.8477	100	-36.85	37.3397
		1.75212	-0.000231	-38.5976	2.23153					-22.8254	100	-36.8455	37.3453
		1.75435	-0.000231	-38.5954	2.23268					-22.803	100	-36.8411	37.3509
		1.75658	-0.000231	-38.5931	2.23383					-22.7807	100	-36.8366	37.3563
		1.75882	-0.000231	-38.5909	2.23498					-22.7583	100	-36.8321	37.3616
		1.76106	-0.000231	-38.5887	2.23613					-22.736	100	-36.8277	37.367
		1.76329	-0.000231	-38.5864	2.23728					-22.7136	100	-36.8232	37.3724
		1.76553	-0.000231	-38.5842	2.23842					-22.6913	100	-36.8187	37.3778
		1.76776	-0.000215	-38.5819	2.23948					-22.6689	100	-36.8143	37.3832
		1.76999	-0.000199	-38.5797	2.24044					-22.6466	100	-36.8098	37.3886
		1.77223	-0.000183	-38.5775	2.24139					-22.6242	100	-36.8053	37.3939
		1.77446	-0.000167	-38.5752	2.24235					-22.6018	100	-36.8008	37.3993
		1.7767	-0.000152	-38.573	2.2433					-22.5795	100	-36.7964	37.4046
		1.77893	-0.000136	-38.5708	2.24426					-22.5571	100	-36.7919	37.4099
		1.78117	-0.00012	-38.5685	2.24521					-22.5348	100	-36.7874	37.4152
		1.7834	-0.000104	-38.5663	2.24615					-22.5124	100	-36.783	37.4205
		1.78564	-8.8e-05	-38.5641	2.24707					-22.4901	100	-36.7785	37.4258
		1.78787	-7.2e-05	-38.5618	2.24799					-22.4677	100	-36.774	37.431
		1.79011	-5.6e-05	-38.5596	2.24891					-22.4454	100	-36.7696	37.4362
		1.79234	-4.1e-05	-38.5574	2.24983					-22.423	100	-36.7651	37.4413
		1.79458	-2.5e-05	-38.5551	2.25075					-22.4007	100	-36.7606	37.4465
		1.79681	-9e-06	-38.5529	2.25167					-22.3783	100	-36.7561	37.4517
		1.79905	7e-06	-38.5507	2.25273					-22.356	100	-36.7517	37.4568
		1.80128	2.3e-05	-38.5484	2.25395					-22.3336	100	-36.7472	37.462
		1.80352	3.9e-05	-38.5462	2.25517					-22.3113	100	-36.7427	37.4671
		1.80575	5.4e-05	-38.544	2.25639					-22.2889	100	-36.7383	37.4721
		1.80799	7e-05	-38.5417	2.25761					-22.2666	100	-36.7338	37.4771
		1.81022	8.6e-05	-38.5395	2.25882					-22.2442	100	-36.7293	37.4821
		1.81246	8.6e-05	-38.5373	2.26004					-22.2219	100	-36.7249	37.4871
		1.81469	8.6e-05	-38.535	2.2611					-22.1995	100	-36.7204	37.4921
		1.81692	8.6e-05	-38.5328	2.26193					-22.1772	100	-36.7159	37.4971
		1.81916	8.6e-05	-38.5305	2.26275					-22.1548	100	-36.7115	37.5021
		1.8214	8.6e-05	-38.5283	2.26358					-22.1324	100	-36.707	37.507
		1.82363	8.6e-05	-38.5261	2.26441					-22.1101	100	-36.7025	37.5118
		1.82587	8.6e-05	-38.5238	2.26523					-22.0877	100	-36.698	37.5166
		1.8281	8.6e-05	-38.5216	2.26606					-22.0654	100	-36.6936	37.5214
		1.83033	8.6e-05	-38.5194	2.26697					-22.043	100	-36.6891	37.5262
		1.83257	8.6e-05	-38.5171	2.26806					-22.0207	100	-36.6846	37.531
		1.83481	0.000102	-38.5149	2.26915					-21.9983	100	-36.6802	37.5359
		1.83704	0.000118	-38.5127	2.27024					-21.976	100	-36.6757	37.5406
		1.83927	0.000133	-38.5104	2.27134					-21.9536	100	-36.6712	37.5454
		1.84151	0.000149	-38.5082	2.27243					-21.9313	100	-36.6668	37.5501
		1.84374	0.000165	-38.506	2.27352					-21.9089	100	-36.6623	37.5548
		1.84598	0.000181	-38.5037	2.27459					-21.8866	100	-36.6578	37.5595
		1.84821	0.000197	-38.5015	2.27562					-21.8642	100	-36.6534	37.5642
		1.85045	0.000212	-38.4993	2.27665					-21.8419	100	-36.6489	37.5689
		1.85268	0.000228	-38.497	2.27769					-21.8195	100	-36.6444	37.5737
		1.85492	0.000244	-38.4948	2.27872					-21.7972	100	-36.6399	37.5782
		1.85715	0.00026	-38.4926	2.27975					-21.7748	100	-36.6355	37.5828
		1.85939	0.000275	-38.4903	2.28078					-21.7525	100	-36.631	37.5873
		1.86162	0.000291	-38.4881	2.28181					-21.7301	100	-36.6265	37.5919
		1.86386	0.000307	-38.4859	2.28299					-21.7078	100	-36.6221	37.5964
		1.86609	0.000323	-38.4836	2.28417					-21.6854	100	-36.6176	37.601
		1.86833	0.000338	-38.4814	2.28535					-21.663	100	-36.6131	37.6055
		1.87056	0.000354	-38.4791	2.28653					-21.6407	100	-36.6087	37.61
		1.8728	0.00037	-38.4769	2.28771					-21.6183	100	-36.6042	37.6145
		1.87503	0.000386	-38.4747	2.28889					-21.596	100	-36.5997	37.6189
		1.87727	0.000401	-38.4724	2.29007					-21.5736	100	-36.5952	37.6234
		1.8795	0.000401	-38.4702	2.291					-21.5513	100	-36.5908	37.6278
		1.88174	0.000401	-38.468	2.29188					-21.5289	100	-36.5863	37.6323
		1.88397	0.000401	-38.4657	2.29276					-21.5066	100	-36.5818	37.6367
		1.88621	0.000401	-38.4635	2.29363					-21.4842	100	-36.5774	37.6412
		1.88844	0.000401	-38.4613	2.29451					-21.4619	100	-36.5729	37.6455
		1.89068	0.000401	-38.459	2.29539					-21.4395	100	-36.5684	37.6497
		1.89291	0.000401	-38.4568	2.29627					-21.4172	100	-36.564	37.654
		1.89515	0.000401	-38.4546	2.29714					-21.3948	100	-36.5595	37.6583
		1.89738	0.000401	-38.4523	2.29801					-21.3725	100	-36.555	37.6625
		1.89962	0.000401	-38.4501	2.29888					-21.3501	100	-36.5505	37.6668
		1.90185	0.000417	-38.4479	2.29975					-21.3278	100	-36.5461	37.6711
		1.90408	0.000433	-38.4456	2.30062					-21.3054	100	-36.5416	37.6753
		1.90632	0.000448	-38.4434	2.30149					-21.2831	100	-36.5371	37.6795
		1.90855	0.000464	-38.4412	2.30236					-21.2607	100	-36.5327	37.6837
		1.91079	0.00048	-38.4389	2.30334					-21.2383	100	-36.5282	37.6879
		1.91302	0.000495	-38.4367	2.30447					-21.216	100	-36.5237	37.6921
		1.91526	0.000511	-38.4344	2.3056					-21.1936	100	-36.5193	37.6963
		1.9175	0.000527	-38.4322	2.30673					-21.1713	100	-36.5148	37.7005
		1.91973	0.000543	-38.43	2.30786					-21.1489	100	-36.5103	37.7047
		1.92196	0.000558	-38.4277	2.30899					-21.1266	100	-36.5059	37.7089
		1.9242	0.000558	-38.4255	2.31013					-21.1042	100	-36.5014	37.713
		1.92643	0.000558	-38.4233	2.31125					-21.0819	100	-36.4969	37.7171
		1.92867	0.000558	-38.421	2.31234					-21.0595	100	-36.4924	37.7212
		1.9309	0.000558	-38.4188	2.31343					-21.0372	100	-36.488	37.7253
		1.93314	0.000558	-38.4166	2.31451					-21.0148	100	-36.4835	37.7294
		1.93537	0.000558	-38.4143	2.3156					-20.9925	100	-36.479	37.7336
		1.93761	0.000558	-38.4121	2.31668					-20.9701	100	-36.4746	37.7376
		1.93984	0.000558	-38.4099	2.31777					-20.9478	100	-36.4701	37.7415
		1.94208	0.000558	-38.4076	2.31886					-20.9254	100	-36.4656	37.7455
		1.94431	0.000558	-38.4054	2.31992					-20.9031	100	-36.4612	37.7494
		1.94655	0.000574	-38.4032	2.32097					-20.8807	100	-36.4567	37.7534
		1.94878	0.000589	-38.4009	2.32203					-20.8584	100	-36.4522	37.7573
		1.95101	0.000605	-38.3987	2.32309					-20.836	100	-36.4477	37.7613
		1.95325	0.000621	-38.3965	2.32415					-20.8137	100	-36.4433	37.7652
		1.95549	0.000636	-38.3942	2.3252					-20.7913	100	-36.4388	37.7691
		1.95772	0.000652	-38.392	2.32626					-20.7689	100	-36.4343	37.773
		1.95996	0.000668	-38.3898	2.32739					-20.7466	100	-36.4299	37.7769
		1.96219	0.000683	-38.3875	2.32859					-20.7242	100	-36.4254	37.7807
		1.96442	0.000699	-38.3853	2.32979					-20.7019	100	-36.4209	37.7846
		1.96666	0.000714	-38.383	2.33099					-20.6795	100	-36.4165	37.7885
		1.9689	0.00073	-38.3808	2.33219					-20.6572	100	-36.412	37.7923
		1.97113	0.000746	-38.3786	2.33339					-20.6348	100	-36.4075	37.7961
		1.97337	0.000761	-38.3763	2.33459					-20.6125	100	-36.4031	37.7999
		1.9756	0.000777	-38.3741	2.33573					-20.5901	100	-36.3986	37.8036
		1.97783	0.000792	-38.3719	2.3364					-20.5678	100	-36.3941	37.8074
		1.98007	0.000808	-38.3696	2.33707					-20.5454	100	-36.3896	37.8111
		1.9823	0.000823	-38.3674	2.33774					-20.5231	100	-36.3852	37.8148
		1.98454	0.000839	-38.3652	2.33841					-20.5007	100	-36.3807	37.8186
		1.98677	0.000855	-38.3629	2.33909					-20.4784	100	-36.3762	37.8223
		1.98901	0.00087	-38.3607	2.33976					-20.456	100	-36.3718	37.8258
		1.99124	0.00087	-38.3585	2.34043					-20.4337	100	-36.3673	37.8294
		1.99348	0.00087	-38.3562	2.34166					-20.4113	100	-36.3628	37.8329
		1.99571	0.00087	-38.354	2.34307					-20.389	100	-36.3584	37.8365
		1.99795	0.00087	-38.3518	2.34447					-20.3666	100	-36.3539	37.84
		2.00018	0.00087	-38.3495	2.34588					-20.3442	100	-36.3494	37.8436
		2.00242	0.00087	-38.3473	2.34729					-20.3219	100	-36.3449	37.8471
		2.00465	0.00087	-38.3451	2.3487					-20.2995	100	-36.3405	37.8506
		2.00689	0.00087	-38.3428	2.3501					-20.2772	100	-36.336	37.854
		2.00912	0.00087	-38.3406	2.35145					-20.2548	100	-36.3315	37.8575
		2.01136	0.00087	-38.3384	2.3527					-20.2325	100	-36.3271	37.861
		2.01359	0.000886	-38.3361	2.35394					-20.2101	100	-36.3226	37.8644
		2.01583	0.000901	-38.3339	2.35519					-20.1878	100	-36.3181	37.8679
		2.01806	0.000917	-38.3316	2.35644					-20.1654	100	-36.3137	37.8713
		2.0203	0.000932	-38.3294	2.35769					-20.1431	100	-36.3092	37.8748
		2.02253	0.000948	-38.3272	2.35893					-20.1207	100	-36.3047	37.8781
		2.02476	0.000963	-38.3249	2.36018					-20.0984	100	-36.3003	37.8815
		2.027	0.000979	-38.3227	2.36127					-20.076	100	-36.2958	37.8848
		2.02924	0.000994	-38.3205	2.36233					-20.0537	100	-36.2913	37.8882
		2.03147	0.00101	-38.3182	2.36338					-20.0313	100	-36.2868	37.8915
		2.03371	0.001025	-38.316	2.36444					-20.009	100	-36.2824	37.8949
		2.03594	0.001041	-38.3138	2.3655					-19.9866	100	-36.2779	37.8982
		2.03817	0.001056	-38.3115	2.36656					-19.9643	100	-36.2734	37.9015
		2.04041	0.001072	-38.3093	2.36762					-19.9419	100	-36.269	37.9047
		2.04264	0.001087	-38.3071	2.36878					-19.9196	100	-36.2645	37.908
		2.04488	0.001102	-38.3048	2.37007					-19.8972	100	-36.26	37.9113
		2.04711	0.001118	-38.3026	2.37136					-19.8748	100	-36.2556	37.9145
		2.04935	0.001133	-38.3004	2.37264					-19.8525	100	-36.2511	37.9178
		2.05159	0.001149	-38.2981	2.37393					-19.8301	100	-36.2466	37.9211
		2.05382	0.001164	-38.2959	2.37522					-19.8078	100	-36.2421	37.9243
		2.05605	0.00118	-38.2937	2.37651					-19.7854	100	-36.2377	37.9275
		2.05829	0.00118	-38.2914	2.37779					-19.7631	100	-36.2332	37.9307
		2.06052	0.00118	-38.2892	2.37887					-19.7407	100	-36.2287	37.9339
		2.06276	0.00118	-38.2869	2.37995					-19.7184	100	-36.2243	37.937
		2.065	0.00118	-38.2847	2.38102					-19.696	100	-36.2198	37.9402
		2.06723	0.00118	-38.2825	2.3821					-19.6737	100	-36.2153	37.9434
		2.06946	0.00118	-38.2802	2.38318					-19.6513	100	-36.2109	37.9466
		2.0717	0.00118	-38.278	2.38426					-19.629	100	-36.2064	37.9497
		2.07393	0.00118	-38.2758	2.38534					-19.6066	100	-36.2019	37.9527
		2.07617	0.00118	-38.2735	2.38638					-19.5843	100	-36.1974	37.9558
		2.0784	0.00118	-38.2713	2.38738					-19.5619	100	-36.193	37.9589
		2.08064	0.001195	-38.2691	2.38839					-19.5396	100	-36.1885	37.9619
		2.08287	0.00121	-38.2668	2.38939					-19.5172	100	-36.184	37.965
		2.08511	0.001226	-38.2646	2.3904					-19.4949	100	-36.1796	37.9681
		2.08734	0.001241	-38.2624	2.3914					-19.4725	100	-36.1751	37.9711
		2.08958	0.001257	-38.2601	2.39241					-19.4502	100	-36.1706	37.9741
		2.09181	0.001272	-38.2579	2.39343					-19.4278	100	-36.1662	37.977
		2.09405	0.001287	-38.2557	2.39469					-19.4054	100	-36.1617	37.98
		2.09628	0.001303	-38.2534	2.39595					-19.3831	100	-36.1572	37.983
		2.09851	0.001318	-38.2512	2.39722					-19.3607	100	-36.1528	37.986
		2.10075	0.001333	-38.249	2.39848					-19.3384	100	-36.1483	37.989
		2.10298	0.001349	-38.2467	2.39975					-19.316	100	-36.1438	37.9919
		2.10522	0.001364	-38.2445	2.40101					-19.2937	100	-36.1393	37.9948
		2.10746	0.001379	-38.2423	2.40228					-19.2713	100	-36.1349	37.9977
		2.10969	0.001395	-38.24	2.40341					-19.249	100	-36.1304	38.0006
		2.11193	0.00141	-38.2378	2.40447					-19.2266	100	-36.1259	38.0034
		2.11416	0.001425	-38.2356	2.40553					-19.2043	100	-36.1215	38.0063
		2.11639	0.00144	-38.2333	2.4066					-19.1819	100	-36.117	38.0092
		2.11863	0.001456	-38.2311	2.40766					-19.1596	100	-36.1125	38.012
		2.12086	0.001471	-38.2288	2.40872					-19.1372	100	-36.1081	38.0149
		2.1231	0.001486	-38.2266	2.40979					-19.1149	100	-36.1036	38.0176
		2.12534	0.001486	-38.2244	2.41092					-19.0925	100	-36.0991	38.0204
		2.12757	0.001486	-38.2221	2.4124					-19.0702	100	-36.0947	38.0232
		2.1298	0.001486	-38.2199	2.41388					-19.0478	100	-36.0902	38.026
		2.13204	0.001486	-38.2177	2.41536					-19.0255	100	-36.0857	38.0288
		2.13427	0.001486	-38.2154	2.41684					-19.0031	100	-36.0812	38.0316
		2.13651	0.001486	-38.2132	2.41832					-18.9807	100	-36.0768	38.0344
		2.13874	0.001486	-38.211	2.4198					-18.9584	100	-36.0723	38.037
		2.14098	0.001486	-38.2087	2.42127					-18.936	100	-36.0678	38.0397
		2.14321	0.001486	-38.2065	2.4225					-18.9137	100	-36.0634	38.0424
		2.14545	0.001486	-38.2043	2.42362					-18.8913	100	-36.0589	38.0451
		2.14768	0.001502	-38.202	2.42475					-18.869	100	-36.0544	38.0477
		2.14992	0.001517	-38.1998	2.42588					-18.8466	100	-36.05	38.0504
		2.15215	0.001532	-38.1976	2.42701					-18.8243	100	-36.0455	38.0531
		2.15439	0.001547	-38.1953	2.42814					-18.8019	100	-36.041	38.0557
		2.15662	0.001562	-38.1931	2.42926					-18.7796	100	-36.0365	38.0584
		2.15885	0.001578	-38.1909	2.4304					-18.7572	100	-36.0321	38.0611
		2.16109	0.001593	-38.1886	2.43154					-18.7349	100	-36.0276	38.0637
		2.16333	0.001608	-38.1864	2.43269					-18.7125	100	-36.0231	38.0664
		2.16556	0.001623	-38.1841	2.43384					-18.6902	100	-36.0187	38.0691
		2.1678	0.001638	-38.1819	2.43498					-18.6678	100	-36.0142	38.0717
		2.17003	0.001654	-38.1797	2.43613					-18.6455	100	-36.0097	38.0744
		2.17226	0.001669	-38.1774	2.43727					-18.6231	100	-36.0053	38.077
		2.1745	0.001684	-38.1752	2.43842					-18.6008	100	-36.0008	38.0796
		2.17673	0.001699	-38.173	2.43979					-18.5784	100	-35.9963	38.0822
		2.17897	0.001714	-38.1707	2.44121					-18.5561	100	-35.9918	38.0848
		2.18121	0.001729	-38.1685	2.44263					-18.5337	100	-35.9874	38.0875
		2.18344	0.001744	-38.1663	2.44405					-18.5113	100	-35.9829	38.0901
		2.18568	0.00176	-38.164	2.44547					-18.489	100	-35.9784	38.0927
		2.18791	0.001775	-38.1618	2.4469					-18.4666	100	-35.974	38.0952
		2.19014	0.00179	-38.1596	2.44832					-18.4443	100	-35.9695	38.0978
		2.19238	0.00179	-38.1573	2.44954					-18.4219	100	-35.965	38.1004
		2.19461	0.00179	-38.1551	2.45043					-18.3996	100	-35.9606	38.1029
		2.19685	0.00179	-38.1529	2.45132					-18.3772	100	-35.9561	38.1055
		2.19909	0.00179	-38.1506	2.4522					-18.3549	100	-35.9516	38.108
		2.20132	0.00179	-38.1484	2.45309					-18.3325	100	-35.9472	38.1106
		2.20355	0.00179	-38.1462	2.45398					-18.3102	100	-35.9427	38.1131
		2.20579	0.00179	-38.1439	2.45486					-18.2878	100	-35.9382	38.1156
		2.20802	0.00179	-38.1417	2.45575					-18.2655	100	-35.9337	38.118
		2.21026	0.00179	-38.1394	2.45663					-18.2431	100	-35.9293	38.1205
		2.21249	0.00179	-38.1372	2.4575					-18.2208	100	-35.9248	38.1229
		2.21473	0.001805	-38.135	2.45838					-18.1984	100	-35.9203	38.1254
		2.21696	0.00182	-38.1327	2.45926					-18.1761	100	-35.9159	38.1278
		2.2192	0.001835	-38.1305	2.46013					-18.1537	100	-35.9114	38.1303
		2.22143	0.00185	-38.1283	2.46101					-18.1314	100	-35.9069	38.1327
		2.22367	0.001865	-38.126	2.46189					-18.109	100	-35.9025	38.1351
		2.2259	0.00188	-38.1238	2.46285					-18.0867	100	-35.898	38.1375
		2.22814	0.001895	-38.1216	2.4639					-18.0643	100	-35.8935	38.1399
		2.23037	0.00191	-38.1193	2.46495					-18.0419	100	-35.889	38.1424
		2.2326	0.001925	-38.1171	2.466					-18.0196	100	-35.8846	38.1448
		2.23484	0.00194	-38.1149	2.46705					-17.9972	100	-35.8801	38.1472
		2.23708	0.001955	-38.1126	2.4681					-17.9749	100	-35.8756	38.1496
		2.23931	0.00197	-38.1104	2.46915					-17.9525	100	-35.8712	38.1521
		2.24155	0.001985	-38.1082	2.47019					-17.9302	100	-35.8667	38.1545
		2.24378	0.002	-38.1059	2.47111					-17.9078	100	-35.8622	38.157
		2.24602	0.002015	-38.1037	2.47202					-17.8855	100	-35.8578	38.1594
		2.24825	0.00203	-38.1015	2.47293					-17.8631	100	-35.8533	38.1618
		2.25048	0.002045	-38.0992	2.47384					-17.8408	100	-35.8488	38.1643
		2.25272	0.00206	-38.097	2.47475					-17.8184	100	-35.8444	38.1667
		2.25495	0.002075	-38.0948	2.47566					-17.7961	100	-35.8399	38.169
		2.25719	0.00209	-38.0925	2.47657					-17.7737	100	-35.8354	38.1713
		2.25943	0.00209	-38.0903	2.47746					-17.7514	100	-35.8309	38.1737
		2.26166	0.00209	-38.0881	2.47833					-17.729	100	-35.8265	38.176
		2.26389	0.00209	-38.0858	2.47921					-17.7067	100	-35.822	38.1783
		2.26613	0.00209	-38.0836	2.48009					-17.6843	100	-35.8175	38.1806
		2.26836	0.00209	-38.0813	2.48096					-17.662	100	-35.8131	38.1829
		2.2706	0.00209	-38.0791	2.48184					-17.6396	100	-35.8086	38.1852
		2.27284	0.00209	-38.0769	2.48271					-17.6172	100	-35.8041	38.1875
		2.27507	0.00209	-38.0746	2.48358					-17.5949	100	-35.7997	38.1897
		2.2773	0.00209	-38.0724	2.48442					-17.5725	100	-35.7952	38.192
		2.27954	0.00209	-38.0702	2.48526					-17.5502	100	-35.7907	38.1943
		2.28177	0.002105	-38.0679	2.4861					-17.5278	100	-35.7862	38.1965
		2.28401	0.00212	-38.0657	2.48694					-17.5055	100	-35.7818	38.1988
		2.28624	0.002135	-38.0635	2.48779					-17.4831	100	-35.7773	38.201
		2.28848	0.00215	-38.0612	2.48863					-17.4608	100	-35.7728	38.2033
		2.29071	0.002165	-38.059	2.48947					-17.4384	100	-35.7684	38.2055
		2.29295	0.002179	-38.0568	2.49048					-17.4161	100	-35.7639	38.2077
		2.29518	0.002194	-38.0545	2.49157					-17.3937	100	-35.7594	38.2099
		2.29742	0.002209	-38.0523	2.49266					-17.3714	100	-35.755	38.2122
		2.29965	0.002224	-38.0501	2.49376					-17.349	100	-35.7505	38.2144
		2.30189	0.002239	-38.0478	2.49485					-17.3267	100	-35.746	38.2166
		2.30412	0.002254	-38.0456	2.49594					-17.3043	100	-35.7415	38.2188
		2.30635	0.002268	-38.0433	2.49704					-17.282	100	-35.7371	38.2209
		2.30859	0.002283	-38.0411	2.49812					-17.2596	100	-35.7326	38.223
		2.31082	0.002298	-38.0389	2.49918					-17.2373	100	-35.7281	38.2251
		2.31306	0.002313	-38.0366	2.50023					-17.2149	100	-35.7237	38.2272
		2.3153	0.002328	-38.0344	2.50129					-17.1926	100	-35.7192	38.2293
		2.31753	0.002342	-38.0322	2.50234					-17.1702	100	-35.7147	38.2314
		2.31977	0.002357	-38.0299	2.5034					-17.1478	100	-35.7103	38.2335
		2.322	0.002372	-38.0277	2.50446					-17.1255	100	-35.7058	38.2356
		2.32423	0.002387	-38.0255	2.50551					-17.1031	100	-35.7013	38.2376
		2.32647	0.002387	-38.0232	2.5062					-17.0808	100	-35.6969	38.2397
		2.3287	0.002387	-38.021	2.50682					-17.0584	100	-35.6924	38.2418
		2.33094	0.002387	-38.0188	2.50745					-17.0361	100	-35.6879	38.2438
		2.33318	0.002387	-38.0165	2.50808					-17.0137	100	-35.6834	38.2459
		2.33541	0.002387	-38.0143	2.5087					-16.9914	100	-35.679	38.2479
		2.33764	0.002387	-38.0121	2.50933					-16.969	100	-35.6745	38.2499
		2.33988	0.002387	-38.0098	2.50996					-16.9467	100	-35.67	38.2519
		2.34211	0.002387	-38.0076	2.51072					-16.9243	100	-35.6656	38.2539
		2.34435	0.002387	-38.0054	2.51177					-16.902	100	-35.6611	38.2559
		2.34658	0.002387	-38.0031	2.51281					-16.8796	100	-35.6566	38.2579
		2.34882	0.002402	-38.0009	2.51385					-16.8573	100	-35.6522	38.2598
		2.35105	0.002416	-37.9987	2.51489					-16.8349	100	-35.6477	38.2618
		2.35329	0.002431	-37.9964	2.51593					-16.8126	100	-35.6432	38.2638
		2.35552	0.002446	-37.9942	2.51697					-16.7902	100	-35.6387	38.2658
		2.35776	0.00246	-37.992	2.51801					-16.7679	100	-35.6343	38.2677
		2.35999	0.002475	-37.9897	2.519					-16.7455	100	-35.6298	38.2697
		2.36223	0.00249	-37.9875	2.51999					-16.7232	100	-35.6253	38.2717
		2.36446	0.002504	-37.9852	2.52098					-16.7008	100	-35.6209	38.2736
		2.36669	0.002519	-37.983	2.52196					-16.6784	100	-35.6164	38.2756
		2.36893	0.002534	-37.9808	2.52295					-16.6561	100	-35.6119	38.2775
		2.37117	0.002548	-37.9785	2.52394					-16.6337	100	-35.6075	38.2794
		2.3734	0.002563	-37.9763	2.52493					-16.6114	100	-35.603	38.2813
		2.37564	0.002578	-37.9741	2.52582					-16.589	100	-35.5985	38.2832
		2.37787	0.002592	-37.9718	2.52662					-16.5667	100	-35.5941	38.2851
		2.38011	0.002607	-37.9696	2.52742					-16.5443	100	-35.5896	38.2869
		2.38234	0.002621	-37.9674	2.52821					-16.522	100	-35.5851	38.2888
		2.38457	0.002636	-37.9651	2.52901					-16.4996	100	-35.5806	38.2907
		2.38681	0.002651	-37.9629	2.52981					-16.4773	100	-35.5762	38.2926
		2.38905	0.002665	-37.9607	2.53061					-16.4549	100	-35.5717	38.2945
		2.39128	0.00268	-37.9584	2.53141					-16.4326	100	-35.5672	38.2964
		2.39352	0.00268	-37.9562	2.53237					-16.4102	100	-35.5628	38.2983
		2.39575	0.00268	-37.954	2.53334					-16.3879	100	-35.5583	38.3002
		2.39798	0.00268	-37.9517	2.53431					-16.3655	100	-35.5538	38.3021
		2.40022	0.00268	-37.9495	2.53528					-16.3432	100	-35.5494	38.304
		2.40245	0.00268	-37.9473	2.53625					-16.3208	100	-35.5449	38.3059
		2.40469	0.00268	-37.945	2.53721					-16.2985	100	-35.5404	38.3076
		2.40693	0.00268	-37.9428	2.53818					-16.2761	100	-35.5359	38.3094
		2.40916	0.00268	-37.9405	2.53906					-16.2537	100	-35.5315	38.3112
		2.41139	0.00268	-37.9383	2.53987					-16.2314	100	-35.527	38.313
		2.41363	0.00268	-37.9361	2.54068					-16.209	100	-35.5225	38.3148
		2.41586	0.002694	-37.9338	2.54148					-16.1867	100	-35.5181	38.3166
		2.4181	0.002709	-37.9316	2.54229					-16.1643	100	-35.5136	38.3184
		2.42033	0.002723	-37.9294	2.5431					-16.142	100	-35.5091	38.3202
		2.42257	0.002738	-37.9271	2.5439					-16.1196	100	-35.5047	38.322
		2.42481	0.002752	-37.9249	2.5447					-16.0973	100	-35.5002	38.3237
		2.42704	0.002767	-37.9227	2.54544					-16.0749	100	-35.4957	38.3255
		2.42927	0.002781	-37.9204	2.54618					-16.0526	100	-35.4913	38.3273
		2.43151	0.002796	-37.9182	2.54693					-16.0302	100	-35.4868	38.3291
		2.43374	0.00281	-37.916	2.54767					-16.0079	100	-35.4823	38.3309
		2.43598	0.002825	-37.9137	2.54841					-15.9855	100	-35.4778	38.3326
		2.43821	0.002839	-37.9115	2.54915					-15.9632	100	-35.4734	38.3344
		2.44045	0.002854	-37.9093	2.5499					-15.9408	100	-35.4689	38.3361
		2.44268	0.002868	-37.907	2.55074					-15.9185	100	-35.4644	38.3378
		2.44492	0.002882	-37.9048	2.55164					-15.8961	100	-35.46	38.3396
		2.44715	0.002897	-37.9026	2.55254					-15.8738	100	-35.4555	38.3413
		2.44939	0.002911	-37.9003	2.55343					-15.8514	100	-35.451	38.343
		2.45162	0.002926	-37.8981	2.55433					-15.8291	100	-35.4466	38.3447
		2.45386	0.00294	-37.8959	2.55523					-15.8067	100	-35.4421	38.3464
		2.45609	0.002955	-37.8936	2.55613					-15.7843	100	-35.4376	38.348
		2.45832	0.002969	-37.8914	2.55702					-15.762	100	-35.4331	38.3497
		2.46056	0.002969	-37.8891	2.55789					-15.7396	100	-35.4287	38.3513
		2.46279	0.002969	-37.8869	2.55877					-15.7173	100	-35.4242	38.3529
		2.46503	0.002969	-37.8847	2.55964					-15.6949	100	-35.4197	38.3545
		2.46727	0.002969	-37.8824	2.56051					-15.6726	100	-35.4153	38.3562
		2.4695	0.002969	-37.8802	2.56138					-15.6502	100	-35.4108	38.3578
		2.47173	0.002969	-37.878	2.56225					-15.6279	100	-35.4063	38.3594
		2.47397	0.002969	-37.8757	2.56313					-15.6055	100	-35.4019	38.361
		2.4762	0.002969	-37.8735	2.56371					-15.5832	100	-35.3974	38.3627
		2.47844	0.002969	-37.8713	2.56422					-15.5608	100	-35.3929	38.3643
		2.48068	0.002969	-37.869	2.56474					-15.5385	100	-35.3885	38.3659
		2.48291	0.002983	-37.8668	2.56525					-15.5161	100	-35.384	38.3675
		2.48515	0.002998	-37.8646	2.56577					-15.4938	100	-35.3795	38.3691
		2.48738	0.003012	-37.8623	2.56628					-15.4714	100	-35.375	38.3707
		2.48961	0.003026	-37.8601	2.56679					-15.4491	100	-35.3706	38.3723
		2.49185	0.00304	-37.8579	2.56739					-15.4267	100	-35.3661	38.3739
		2.49408	0.003055	-37.8556	2.56812					-15.4044	100	-35.3616	38.3755
		2.49632	0.003069	-37.8534	2.56886					-15.382	100	-35.3572	38.377
		2.49855	0.003083	-37.8512	2.56959					-15.3597	100	-35.3527	38.3786
		2.50079	0.003098	-37.8489	2.57032					-15.3373	100	-35.3482	38.3802
		2.50302	0.003112	-37.8467	2.57106					-15.3149	100	-35.3438	38.3818
		2.50526	0.003126	-37.8445	2.57179					-15.2926	100	-35.3393	38.3832
		2.50749	0.00314	-37.8422	2.57252					-15.2702	100	-35.3348	38.3847
		2.50973	0.003155	-37.84	2.57335					-15.2479	100	-35.3303	38.3861
		2.51196	0.003169	-37.8377	2.5742					-15.2255	100	-35.3259	38.3876
		2.5142	0.003183	-37.8355	2.57505					-15.2032	100	-35.3214	38.389
		2.51643	0.003197	-37.8333	2.5759					-15.1808	100	-35.3169	38.3905
		2.51866	0.003211	-37.831	2.57675					-15.1585	100	-35.3125	38.3919
		2.5209	0.003226	-37.8288	2.5776					-15.1361	100	-35.308	38.3934
		2.52314	0.00324	-37.8266	2.57845					-15.1138	100	-35.3035	38.395
		2.52537	0.003254	-37.8243	2.57924					-15.0914	100	-35.2991	38.3965
		2.52761	0.003268	-37.8221	2.57995					-15.0691	100	-35.2946	38.398
		2.52984	0.003282	-37.8199	2.58067					-15.0467	100	-35.2901	38.3995
		2.53207	0.003296	-37.8176	2.58138					-15.0244	100	-35.2857	38.401
		2.53431	0.00331	-37.8154	2.58209					-15.002	100	-35.2812	38.4025
		2.53654	0.003324	-37.8132	2.5828					-14.9797	100	-35.2767	38.404
		2.53878	0.003339	-37.8109	2.58352					-14.9573	100	-35.2722	38.4055
		2.54102	0.003353	-37.8087	2.58422					-14.935	100	-35.2678	38.407
		2.54325	0.003367	-37.8065	2.5847					-14.9126	100	-35.2633	38.4085
		2.54548	0.003381	-37.8042	2.58518					-14.8902	100	-35.2588	38.4099
		2.54772	0.003395	-37.802	2.58566					-14.8679	100	-35.2544	38.4114
		2.54995	0.003395	-37.7998	2.58615					-14.8455	100	-35.2499	38.4129
		2.55219	0.003395	-37.7975	2.58663					-14.8232	100	-35.2454	38.4152
		2.55442	0.003395	-37.7953	2.58711					-14.8008	100	-35.241	38.4194
		2.55666	0.003395	-37.793	2.58759					-14.7785	100	-35.2365	38.4235
		2.5589	0.003395	-37.7908	2.58829					-14.7561	100	-35.232	38.5653
		2.56113	0.003395	-37.7886	2.58921					-14.7338	100	-35.2275	38.6401
		2.56336	0.003395	-37.7863	2.59012					-14.7114	100	-35.2231	38.7255
		2.5656	0.003395	-37.7841	2.59104					-14.6891	100	-35.2186	38.7701
		2.56783	0.003395	-37.7819	2.59195					-14.6667	100	-35.2141	38.7904
		2.57007	0.003395	-37.7796	2.59287					-14.6444	100	-35.2097	38.8004
		2.5723	0.003409	-37.7774	2.59378					-14.622	100	-35.2052	38.8044
		2.57454	0.003423	-37.7752	2.59466					-14.5997	100	-35.2007	38.8005
		2.57677	0.003437	-37.7729	2.59519					-14.5773	100	-35.1963	38.7869
		2.57901	0.003451	-37.7707	2.59571					-14.555	100	-35.1918	38.7663
		2.58124	0.003465	-37.7685	2.59624					-14.5326	100	-35.1873	38.7448
		2.58348	0.003479	-37.7662	2.59676					-14.5103	100	-35.1829	38.729
		2.58571	0.003493	-37.764	2.59729					-14.4879	100	-35.1784	38.717
		2.58795	0.003507	-37.7618	2.59782					-14.4655	100	-35.1739	38.7076
		2.59018	0.003521	-37.7595	2.59834					-14.4432	100	-35.1694	38.7037
		2.59241	0.003535	-37.7573	2.59889					-14.4208	100	-35.165	38.7046
		2.59465	0.003549	-37.7551	2.59945					-14.3985	100	-35.1605	38.7078
		2.59689	0.003563	-37.7528	2.6					-14.3761	100	-35.156	38.7123
		2.59912	0.003577	-37.7506	2.60056					-14.3538	100	-35.1516	38.7097
		2.60136	0.00359	-37.7484	2.60112					-14.3314	100	-35.1471	38.6668
		2.60359	0.003604	-37.7461	2.60167					-14.3091	100	-35.1426	38.5611
		2.60582	0.003618	-37.7439	2.60223					-14.2867	100	-35.1382	38.3867
		2.60806	0.003632	-37.7416	2.60287					-14.2644	100	-35.1337	38.1252
		2.61029	0.003646	-37.7394	2.6041					-14.242	100	-35.1292	37.8011
		2.61253	0.00366	-37.7372	2.60533					-14.2197	100	-35.1247	37.377
		2.61476	0.003674	-37.7349	2.60655					-14.1973	100	-35.1203	36.7085
		2.617	0.003687	-37.7327	2.60778					-14.175	100	-35.1158	35.7651
		2.61924	0.003701	-37.7305	2.60901					-14.1526	100	-35.1113	34.5132
		2.62147	0.003715	-37.7282	2.61023					-14.1303	100	-35.1069	32.9799
		2.6237	0.003729	-37.726	2.61146					-14.1079	100	-35.1024	31.3688
		2.62594	0.003743	-37.7238	2.61244					-14.0856	100	-35.0979	29.801
		2.62817	0.003756	-37.7215	2.61331					-14.0632	100	-35.0935	28.3241
		2.63041	0.00377	-37.7193	2.61418					-14.0409	100	-35.089	26.9467
		2.63265	0.003784	-37.7171	2.61505					-14.0185	100	-35.0845	25.6739
		2.63488	0.003798	-37.7148	2.61592					-13.9961	100	-35.0801	24.5296
		2.63711	0.003811	-37.7126	2.61679					-13.9738	100	-35.0756	23.4886
		2.63935	0.003811	-37.7104	2.61766					-13.9514	100	-35.0711	22.5062
		2.64158	0.003811	-37.7081	2.61841					-13.9291	100	-35.0666	21.5931
		2.64382	0.003811	-37.7059	2.61887					-13.9067	100	-35.0622	20.7647
		2.64605	0.003811	-37.7037	2.61934					-13.8844	100	-35.0577	20.0306
		2.64829	0.003811	-37.7014	2.6198					-13.862	100	-35.0532	19.3988
		2.65052	0.003811	-37.6992	2.62027					-13.8397	100	-35.0488	18.8651
		2.65276	0.003811	-37.697	2.62073					-13.8173	100	-35.0443	18.4185
		2.65499	0.003811	-37.6947	2.6212					-13.795	100	-35.0398	18.0774
		2.65723	0.003811	-37.6925	2.62167					-13.7726	100	-35.0354	17.7981
		2.65946	0.003811	-37.6902	2.62238					-13.7503	100	-35.0309	17.595
		2.6617	0.003825	-37.688	2.62315					-13.7279	100	-35.0264	17.4562
		2.66393	0.003839	-37.6858	2.62392					-13.7056	100	-35.0219	17.3769
		2.66616	0.003852	-37.6835	2.62469					-13.6832	100	-35.0175	17.3501
		2.6684	0.003866	-37.6813	2.62546					-13.6609	100	-35.013	17.3765
		2.67063	0.00388	-37.6791	2.62623					-13.6385	100	-35.0085	17.4511
		2.67287	0.003893	-37.6768	2.627					-13.6162	100	-35.0041	17.5771
		2.67511	0.003907	-37.6746	2.62773					-13.5938	100	-34.9996	17.7458
		2.67734	0.003921	-37.6724	2.6284					-13.5715	100	-34.9951	17.9542
		2.67957	0.003934	-37.6701	2.62907					-13.5491	100	-34.9907	18.2121
		2.68181	0.003948	-37.6679	2.62974					-13.5267	100	-34.9862	18.502
		2.68404	0.003962	-37.6657	2.6304					-13.5044	100	-34.9817	18.8149
		2.68628	0.003975	-37.6634	2.63107					-13.482	100	-34.9772	19.1603
		2.68852	0.003989	-37.6612	2.63174					-13.4597	100	-34.9728	19.5237
		2.69075	0.004002	-37.659	2.6324					-13.4373	100	-34.9683	19.9008
		2.69299	0.004016	-37.6567	2.63304					-13.415	100	-34.9638	20.3033
		2.69522	0.004029	-37.6545	2.63368					-13.3926	100	-34.9594	20.7289
		2.69745	0.004043	-37.6523	2.63431					-13.3703	100	-34.9549	21.1553
		2.69969	0.004057	-37.65	2.63495					-13.3479	100	-34.9504	21.5594
		2.70192	0.00407	-37.6478	2.63559					-13.3256	100	-34.946	21.9841
		2.70416	0.004084	-37.6456	2.63622					-13.3032	100	-34.9415	22.4247
		2.70639	0.004084	-37.6433	2.63686					-13.2809	100	-34.937	22.888
		2.70863	0.004084	-37.6411	2.63748					-13.2585	100	-34.9326	23.3691
		2.71086	0.004084	-37.6388	2.63807					-13.2362	100	-34.9281	23.8383
		2.7131	0.004084	-37.6366	2.63867					-13.2138	100	-34.9236	24.2981
		2.71533	0.004084	-37.6344	2.63926					-13.1915	100	-34.9191	24.7532
		2.71757	0.004084	-37.6321	2.63985					-13.1691	100	-34.9147	25.1986
		2.7198	0.004084	-37.6299	2.64045					-13.1468	100	-34.9102	25.6446
		2.72204	0.004084	-37.6277	2.64104					-13.1244	100	-34.9057	26.0862
		2.72427	0.004084	-37.6254	2.64164					-13.102	100	-34.9013	26.5165
		2.7265	0.004084	-37.6232	2.64237					-13.0797	100	-34.8968	26.9357
		2.72874	0.004097	-37.621	2.6431					-13.0573	100	-34.8923	27.3561
		2.73098	0.004111	-37.6187	2.64384					-13.035	100	-34.8879	27.7688
		2.73321	0.004124	-37.6165	2.64457					-13.0126	100	-34.8834	28.1709
		2.73545	0.004137	-37.6143	2.64531					-12.9903	100	-34.8789	28.5654
		2.73768	0.004151	-37.612	2.64604					-12.9679	100	-34.8744	28.9505
		2.73991	0.004164	-37.6098	2.64677					-12.9456	100	-34.87	29.3197
		2.74215	0.004178	-37.6076	2.64752					-12.9232	100	-34.8655	29.6768
		2.74438	0.004191	-37.6053	2.64828					-12.9009	100	-34.861	30.024
		2.74662	0.004205	-37.6031	2.64903					-12.8785	100	-34.8566	30.3594
		2.74886	0.004218	-37.6009	2.64979					-12.8562	100	-34.8521	30.6865
		2.75109	0.004231	-37.5986	2.65054					-12.8338	100	-34.8476	31.0038
		2.75333	0.004245	-37.5964	2.6513					-12.8115	100	-34.8432	31.3058
		2.75556	0.004258	-37.5942	2.65205					-12.7891	100	-34.8387	31.5998
		2.75779	0.004271	-37.5919	2.6528					-12.7668	100	-34.8342	31.8836
		2.76003	0.004285	-37.5897	2.65349					-12.7444	100	-34.8298	32.1575
		2.76226	0.004298	-37.5874	2.65418					-12.7221	100	-34.8253	32.4221
		2.7645	0.004311	-37.5852	2.65487					-12.6997	100	-34.8208	32.6757
		2.76674	0.004325	-37.583	2.65557					-12.6774	100	-34.8163	32.9156
		2.76897	0.004338	-37.5807	2.65626					-12.655	100	-34.8119	33.1439
		2.7712	0.004351	-37.5785	2.65695					-12.6326	100	-34.8074	33.3649
		2.77344	0.004365	-37.5763	2.65764					-12.6103	100	-34.8029	33.5782
		2.77567	0.004378	-37.574	2.65834					-12.5879	100	-34.7985	33.7842
		2.77791	0.004391	-37.5718	2.65905					-12.5656	100	-34.794	33.9818
		2.78014	0.004404	-37.5696	2.65976					-12.5432	100	-34.7895	34.1699
		2.78238	0.004417	-37.5673	2.66046					-12.5209	100	-34.7851	34.3513
		2.78461	0.004431	-37.5651	2.66117					-12.4985	100	-34.7806	34.5235
		2.78685	0.004444	-37.5629	2.66188					-12.4762	100	-34.7761	34.6895
		2.78908	0.004457	-37.5606	2.66258					-12.4538	100	-34.7716	34.8503
		2.79132	0.00447	-37.5584	2.66331					-12.4315	100	-34.7672	35.0033
		2.79355	0.004483	-37.5562	2.66409					-12.4091	100	-34.7627	35.1469
		2.79579	0.004497	-37.5539	2.66487					-12.3868	100	-34.7582	35.2822
		2.79802	0.00451	-37.5517	2.66564					-12.3644	100	-34.7538	35.4125
		2.80025	0.004523	-37.5495	2.66642					-12.3421	100	-34.7493	35.5399
		2.80249	0.004536	-37.5472	2.6672					-12.3197	100	-34.7448	35.6641
		2.80473	0.004549	-37.545	2.66798					-12.2974	100	-34.7404	35.7836
		2.80696	0.004562	-37.5427	2.66875					-12.275	100	-34.7359	35.8979
		2.8092	0.004575	-37.5405	2.66949					-12.2527	100	-34.7314	36.0087
		2.81143	0.004588	-37.5383	2.67022					-12.2303	100	-34.727	36.1126
		2.81367	0.004601	-37.536	2.67096					-12.208	100	-34.7225	36.2099
		2.8159	0.004614	-37.5338	2.67169					-12.1856	100	-34.718	36.3052
		2.81813	0.004614	-37.5316	2.67242					-12.1632	100	-34.7135	36.3975
		2.82037	0.004614	-37.5293	2.67315					-12.1409	100	-34.7091	36.4827
		2.8226	0.004614	-37.5271	2.67389					-12.1185	100	-34.7046	36.5605
		2.82484	0.004614	-37.5249	2.67463					-12.0962	100	-34.7001	36.6336
		2.82708	0.004614	-37.5226	2.6754					-12.0738	100	-34.6957	36.7062
		2.82931	0.004614	-37.5204	2.67617					-12.0515	100	-34.6912	36.7777
		2.83154	0.004614	-37.5182	2.67694					-12.0291	100	-34.6867	36.8465
		2.83378	0.004614	-37.5159	2.67771					-12.0068	100	-34.6823	36.9117
		2.83601	0.004614	-37.5137	2.67848					-11.9844	100	-34.6778	36.9728
		2.83825	0.004614	-37.5115	2.67925					-11.9621	100	-34.6733	37.0303
		2.84049	0.004627	-37.5092	2.68002					-11.9397	100	-34.6688	37.0864
		2.84272	0.00464	-37.507	2.68032					-11.9174	100	-34.6644	37.1411
		2.84495	0.004653	-37.5048	2.68057					-11.895	100	-34.6599	37.1941
		2.84719	0.004666	-37.5025	2.68081					-11.8727	100	-34.6554	37.2446
		2.84942	0.004679	-37.5003	2.68106					-11.8503	100	-34.651	37.292
		2.85166	0.004692	-37.4981	2.6813					-11.828	100	-34.6465	37.3369
		2.85389	0.004705	-37.4958	2.68154					-11.8056	100	-34.642	37.3816
		2.85613	0.004718	-37.4936	2.68179					-11.7833	100	-34.6376	37.4258
		2.85836	0.004731	-37.4913	2.68214					-11.7609	100	-34.6331	37.4675
		2.8606	0.004744	-37.4891	2.68258					-11.7385	100	-34.6286	37.5081
		2.86283	0.004757	-37.4869	2.68303					-11.7162	100	-34.6241	37.5469
		2.86507	0.00477	-37.4846	2.68348					-11.6938	100	-34.6197	37.583
		2.8673	0.004783	-37.4824	2.68392					-11.6715	100	-34.6152	37.6176
		2.86954	0.004796	-37.4802	2.68437					-11.6491	100	-34.6107	37.6508
		2.87177	0.004809	-37.4779	2.68482					-11.6268	100	-34.6063	37.6823
		2.874	0.004821	-37.4757	2.68526					-11.6044	100	-34.6018	37.7117
		2.87624	0.004834	-37.4735	2.68551					-11.5821	100	-34.5973	37.7385
		2.87847	0.004847	-37.4712	2.68574					-11.5597	100	-34.5929	37.7637
		2.88071	0.00486	-37.469	2.68598					-11.5374	100	-34.5884	37.7891
		2.88295	0.004873	-37.4668	2.68622					-11.515	100	-34.5839	37.8147
		2.88518	0.004886	-37.4645	2.68646					-11.4927	100	-34.5795	37.8396
		2.88742	0.004898	-37.4623	2.6867					-11.4703	100	-34.575	37.8639
		2.88965	0.004911	-37.4601	2.68694					-11.448	100	-34.5705	37.8866
		2.89188	0.004924	-37.4578	2.68735					-11.4256	100	-34.566	37.9075
		2.89412	0.004937	-37.4556	2.6879					-11.4033	100	-34.5616	37.9282
		2.89635	0.004949	-37.4534	2.68845					-11.3809	100	-34.5571	37.9475
		2.89859	0.004962	-37.4511	2.689					-11.3586	100	-34.5526	37.966
		2.90083	0.004975	-37.4489	2.68955					-11.3362	100	-34.5482	37.9837
		2.90306	0.004988	-37.4466	2.6901					-11.3139	100	-34.5437	37.9984
		2.90529	0.005	-37.4444	2.69065					-11.2915	100	-34.5392	38.0118
		2.90753	0.005	-37.4422	2.69124					-11.2691	100	-34.5348	38.0281
		2.90976	0.005	-37.4399	2.69204					-11.2468	100	-34.5303	38.0476
		2.912	0.005	-37.4377	2.69285					-11.2244	100	-34.5258	38.068
		2.91423	0.005	-37.4355	2.69365					-11.2021	100	-34.5214	38.089
		2.91647	0.005	-37.4332	2.69445					-11.1797	100	-34.5169	38.1088
		2.9187	0.005	-37.431	2.69525					-11.1574	100	-34.5124	38.1268
		2.92094	0.005	-37.4288	2.69605					-11.135	100	-34.5079	38.1442
		2.92317	0.005	-37.4265	2.69685					-11.1127	100	-34.5035	38.161
		2.92541	0.005	-37.4243	2.69752					-11.0903	100	-34.499	38.1772
		2.92764	0.005	-37.4221	2.69812					-11.068	100	-34.4945	38.1918
		2.92988	0.005013	-37.4198	2.69871					-11.0456	100	-34.4901	38.205
		2.93211	0.005026	-37.4176	2.69931					-11.0233	100	-34.4856	38.2176
		2.93434	0.005038	-37.4154	2.69991					-11.0009	100	-34.4811	38.2309
		2.93658	0.005051	-37.4131	2.70051					-10.9786	100	-34.4767	38.2446
		2.93882	0.005064	-37.4109	2.7011					-10.9562	100	-34.4722	38.2584
		2.94105	0.005076	-37.4087	2.70174					-10.9339	100	-34.4677	38.2714
		2.94329	0.005089	-37.4064	2.70257					-10.9115	100	-34.4632	38.2824
		2.94552	0.005102	-37.4042	2.70339					-10.8892	100	-34.4588	38.2926
		2.94776	0.005114	-37.402	2.70422					-10.8668	100	-34.4543	38.3026
		2.94999	0.005127	-37.3997	2.70504					-10.8445	100	-34.4498	38.3134
		2.95222	0.005139	-37.3975	2.70587					-10.8221	100	-34.4454	38.3242
		2.95446	0.005152	-37.3952	2.70669					-10.7997	100	-34.4409	38.3354
		2.9567	0.005164	-37.393	2.70752					-10.7774	100	-34.4364	38.3453
		2.95893	0.005177	-37.3908	2.70814					-10.755	100	-34.432	38.3545
		2.96117	0.005189	-37.3885	2.70872					-10.7327	100	-34.4275	38.3633
		2.9634	0.005202	-37.3863	2.7093					-10.7103	100	-34.423	38.3726
		2.96563	0.005214	-37.3841	2.70988					-10.688	100	-34.4185	38.3821
		2.96787	0.005227	-37.3818	2.71046					-10.6656	100	-34.4141	38.3919
		2.9701	0.005239	-37.3796	2.71104					-10.6433	100	-34.4096	38.4005
		2.97234	0.005252	-37.3774	2.71162					-10.6209	100	-34.4051	38.4086
		2.97458	0.005264	-37.3751	2.71215					-10.5986	100	-34.4007	38.4157
		2.97681	0.005277	-37.3729	2.71257					-10.5762	100	-34.3962	38.4225
		2.97904	0.005289	-37.3707	2.713					-10.5539	100	-34.3917	38.4292
		2.98128	0.005302	-37.3684	2.71343					-10.5315	100	-34.3873	38.4347
		2.98351	0.005314	-37.3662	2.71386					-10.5092	100	-34.3828	38.438
		2.98575	0.005326	-37.364	2.71428					-10.4868	100	-34.3783	38.4398
		2.98798	0.005339	-37.3617	2.71471					-10.4645	100	-34.3739	38.4422
		2.99022	0.005351	-37.3595	2.71514					-10.4421	100	-34.3694	38.4454
		2.99246	0.005364	-37.3573	2.71576					-10.4198	100	-34.3649	38.4484
		2.99469	0.005376	-37.355	2.71642					-10.3974	100	-34.3604	38.4511
		2.99692	0.005388	-37.3528	2.71707					-10.375	100	-34.356	38.4525
		2.99916	0.0054	-37.3506	2.71772					-10.3527	100	-34.3515	38.4533
		3.00139	0.005413	-37.3483	2.71837					-10.3303	100	-34.347	38.4541
		3.00363	0.005425	-37.3461	2.71903					-10.308	100	-34.3426	38.4549
		3.00586	0.005437	-37.3438	2.71968					-10.2856	100	-34.3381	38.4554
		3.00809	0.00545	-37.3416	2.72027					-10.2633	100	-34.3336	38.4552
		3.01033	0.005462	-37.3394	2.72078					-10.2409	100	-34.3292	38.454
		3.01257	0.005474	-37.3371	2.72129					-10.2186	100	-34.3247	38.4522
		3.0148	0.005486	-37.3349	2.7218					-10.1962	100	-34.3202	38.4507
		3.01704	0.005499	-37.3327	2.7223					-10.1739	85.0336	-34.3158	38.4493
		3.01927	0.005499	-37.3304	2.72281					-10.1515	67.4418	-34.3113	38.4478
		3.02151	0.005499	-37.3282	2.72332					-10.1292	49.8499	-34.3068	38.4473
		3.02374	0.005499	-37.326	2.72382					-10.1068	32.258	-34.3023	38.4464
		3.02597	0.005499	-37.3237	2.72415					-10.0845	14.6661	-34.2979	38.4447
		3.02821	0.005499	-37.3215	2.72447					-10.0621	0	-34.2934	38.4426
		3.03044	0.005499	-37.3193	2.72479					-10.0398	0	-34.2889	38.4406
		3.03268	0.005499	-37.317	2.72512					-10.0174	0	-34.2845	38.4382
		3.03492	0.005499	-37.3148	2.72545					-9.99506	0	-34.28	38.4344
		3.03715	0.005499	-37.3126	2.72577					-9.9727	0	-34.2755	38.4291
		3.03938	0.005499	-37.3103	2.7261					-9.95035	0	-34.2711	38.4227
		3.04162	0.005511	-37.3081	2.72665					-9.928	0	-34.2666	38.417
		3.04385	0.005523	-37.3059	2.72743					-9.90565	0	-34.2621	38.4129
		3.04609	0.005535	-37.3036	2.72821					-9.8833	0	-34.2576	38.41
		3.04833	0.005547	-37.3014	2.72899					-9.86094	0	-34.2532	38.4063
		3.05056	0.005559	-37.2991	2.72977					-9.83859	0	-34.2487	38.4017
		3.05279	0.005572	-37.2969	2.73055					-9.81624	0	-34.2442	38.3968
		3.05503	0.005584	-37.2947	2.73133					-9.79388	0	-34.2398	38.3923
		3.05726	0.005596	-37.2924	2.73209					-9.77153	0	-34.2353	38.3875
		3.0595	0.005608	-37.2902	2.73255					-9.74918	0	-34.2308	38.3823
		3.06173	0.00562	-37.288	2.733					-9.72683	0	-34.2264	38.3768
		3.06397	0.00562	-37.2857	2.73345					-9.70448	0	-34.2219	38.3705
		3.0662	0.00562	-37.2835	2.73391					-9.68212	0	-34.2174	38.3639
		3.06844	0.00562	-37.2813	2.73436					-9.65977	0	-34.2129	38.3576
		3.07067	0.00562	-37.279	2.73482					-9.63742	0	-34.2085	38.3519
		3.07291	0.00562	-37.2768	2.73527					-9.61506	0	-34.204	38.3462
		3.07514	0.00562	-37.2746	2.73563					-9.59271	0	-34.1995	38.3411
		3.07738	0.00562	-37.2723	2.73595					-9.57036	0	-34.1951	38.335
		3.07961	0.00562	-37.2701	2.73627					-9.54801	0	-34.1906	38.328
		3.08185	0.00562	-37.2679	2.73659					-9.52566	0	-34.1861	38.3196
		3.08408	0.00562	-37.2656	2.73691					-9.5033	0	-34.1817	38.3106
		3.08631	0.005644	-37.2634	2.73723					-9.48095	0	-34.1772	38.3005
		3.08855	0.005669	-37.2612	2.73755					-9.4586	0	-34.1727	38.2902
		3.09079	0.005693	-37.2589	2.73785					-9.43624	0	-34.1683	38.2797
		3.09302	0.005717	-37.2567	2.73807					-9.41389	0	-34.1638	38.2688
		3.09526	0.005741	-37.2545	2.73828					-9.39154	0	-34.1593	38.2584
		3.09749	0.005765	-37.2522	2.73849					-9.36919	0	-34.1548	38.249
		3.09972	0.005789	-37.25	2.73871					-9.34683	0	-34.1504	38.2399
		3.10196	0.005813	-37.2477	2.73892					-9.32448	0	-34.1459	38.2311
		3.10419	0.005838	-37.2455	2.73913					-9.30213	0	-34.1414	38.222
		3.10643	0.005862	-37.2433	2.73935					-9.27978	0	-34.137	38.2127
		3.10866	0.005862	-37.241	2.73978					-9.25742	0	-34.1325	38.203
		3.1109	0.005862	-37.2388	2.7403					-9.23507	0	-34.128	38.1934
		3.11313	0.005862	-37.2366	2.74081					-9.21272	0	-34.1236	38.1839
		3.11537	0.005862	-37.2343	2.74132					-9.19037	0	-34.1191	38.1748
		3.1176	0.005862	-37.2321	2.74184					-9.16802	0	-34.1146	38.1662
		3.11984	0.005862	-37.2299	2.74235					-9.14566	0	-34.1101	38.1582
		3.12207	0.005862	-37.2276	2.74287					-9.12331	0	-34.1057	38.1512
		3.12431	0.005862	-37.2254	2.74334					-9.10096	0	-34.1012	38.1449
		3.12655	0.005862	-37.2232	2.7437					-9.07861	0	-34.0967	38.1394
		3.12878	0.005862	-37.2209	2.74407					-9.05625	0	-34.0923	38.135
		3.13101	0.005885	-37.2187	2.74444					-9.0339	0	-34.0878	38.1307
		3.13325	0.005909	-37.2165	2.74481					-9.01155	0	-34.0833	38.1268
		3.13548	0.005933	-37.2142	2.74518					-8.9892	0	-34.0789	38.1233
		3.13772	0.005956	-37.212	2.74555					-8.96684	0	-34.0744	38.1206
		3.13995	0.00598	-37.2098	2.74592					-8.94449	0	-34.0699	38.1186
		3.14219	0.006004	-37.2075	2.7464					-8.92214	0	-34.0655	38.1174
		3.14442	0.006027	-37.2053	2.74692					-8.89979	0	-34.061	38.1167
		3.14666	0.006051	-37.2031	2.74743					-8.87743	0	-34.0565	38.1168
		3.14889	0.006075	-37.2008	2.74795					-8.85508	0	-34.052	38.1174
		3.15113	0.006098	-37.1986	2.74847					-8.83273	0	-34.0476	38.1186
		3.15336	0.006098	-37.1963	2.74899					-8.81038	0	-34.0431	38.1208
		3.1556	0.006098	-37.1941	2.7495					-8.78802	0	-34.0386	38.1231
		3.15783	0.006098	-37.1919	2.75012					-8.76567	0	-34.0342	38.1256
		3.16006	0.006098	-37.1896	2.75092					-8.74332	0	-34.0297	38.1287
		3.1623	0.006098	-37.1874	2.75171					-8.72097	0	-34.0252	38.1325
		3.16454	0.006098	-37.1852	2.75251					-8.69861	0	-34.0208	38.137
		3.16677	0.006098	-37.1829	2.75331					-8.67626	0	-34.0163	38.1417
		3.16901	0.006098	-37.1807	2.7541					-8.65391	0	-34.0118	38.1469
		3.17124	0.006098	-37.1785	2.7549					-8.63156	0	-34.0073	38.1527
		3.17347	0.006098	-37.1762	2.75569					-8.6092	0	-34.0029	38.159
		3.17571	0.006098	-37.174	2.75603					-8.58685	0	-33.9984	38.1654
		3.17794	0.006098	-37.1718	2.75635					-8.5645	0	-33.9939	38.1726
		3.18018	0.006098	-37.1695	2.75666					-8.54215	0	-33.9895	38.1803
		3.18242	0.006098	-37.1673	2.75698					-8.51979	0	-33.985	38.1887
		3.18465	0.006098	-37.1651	2.75729					-8.49744	0	-33.9805	38.1971
		3.18689	0.006098	-37.1628	2.75761					-8.47509	0	-33.9761	38.2053
		3.18912	0.006098	-37.1606	2.75793					-8.45274	0	-33.9716	38.2138
		3.19135	0.006098	-37.1584	2.75831					-8.43038	0	-33.9671	38.2232
		3.19359	0.006098	-37.1561	2.75877					-8.40803	0	-33.9626	38.2325
		3.19582	0.006098	-37.1539	2.75923					-8.38568	0	-33.9582	38.2409
		3.19806	0.006122	-37.1516	2.75969					-8.36333	0	-33.9537	38.2491
		3.20029	0.006145	-37.1494	2.76015					-8.34097	0	-33.9492	38.2574
		3.20253	0.006168	-37.1472	2.7606					-8.31862	0	-33.9448	38.2663
		3.20476	0.006191	-37.1449	2.76106					-8.29627	0	-33.9403	38.2757
		3.207	0.006214	-37.1427	2.76151					-8.27392	0	-33.9358	38.2855
		3.20923	0.006238	-37.1405	2.76166					-8.25156	0	-33.9314	38.2949
		3.21147	0.006261	-37.1382	2.76181					-8.22921	0	-33.9269	38.3034
		3.2137	0.006284	-37.136	2.76195					-8.20686	0	-33.9224	38.3115
		3.21594	0.006307	-37.1338	2.7621					-8.1845	0	-33.918	38.3201
		3.21817	0.00633	-37.1315	2.76225					-8.16216	0	-33.9135	38.3287
		3.22041	0.00633	-37.1293	2.76239					-8.1398	0	-33.909	38.3375
		3.22264	0.00633	-37.1271	2.76254					-8.11745	0	-33.9045	38.3462
		3.22488	0.00633	-37.1248	2.76289					-8.0951	0	-33.9001	38.3542
		3.22711	0.00633	-37.1226	2.76336					-8.07275	0	-33.8956	38.3624
		3.22935	0.00633	-37.1204	2.76383					-8.05039	0	-33.8911	38.3706
		3.23158	0.00633	-37.1181	2.7643					-8.02804	0	-33.8867	38.3784
		3.23381	0.00633	-37.1159	2.76477					-8.00569	0	-33.8822	38.3864
		3.23605	0.00633	-37.1137	2.76524					-7.98333	0	-33.8777	38.3949
		3.23828	0.00633	-37.1114	2.76571					-7.96098	0	-33.8733	38.4029
		3.24052	0.00633	-37.1092	2.76616					-7.93863	0	-33.8688	38.4107
		3.24276	0.006353	-37.107	2.76655					-7.91628	0	-33.8643	38.4186
		3.24499	0.006376	-37.1047	2.76695					-7.89393	0	-33.8598	38.4267
		3.24722	0.006398	-37.1025	2.76735					-7.87157	0	-33.8554	38.4348
		3.24946	0.006421	-37.1003	2.76774					-7.84922	0	-33.8509	38.4432
		3.25169	0.006444	-37.098	2.76814					-7.82687	0	-33.8464	38.4512
		3.25393	0.006466	-37.0958	2.76853					-7.80452	0	-33.842	38.459
		3.25617	0.006489	-37.0935	2.76893					-7.78216	0	-33.8375	38.4671
		3.2584	0.006512	-37.0913	2.76975					-7.75981	0	-33.833	38.4753
		3.26064	0.006535	-37.0891	2.7708					-7.73746	0	-33.8286	38.4836
		3.26287	0.006557	-37.0868	2.77185					-7.7151	0	-33.8241	38.4919
		3.2651	0.006557	-37.0846	2.7729					-7.69275	0	-33.8196	38.5001
		3.26734	0.006557	-37.0824	2.77395					-7.6704	0	-33.8152	38.5082
		3.26957	0.006557	-37.0801	2.77499					-7.64805	0	-33.8107	38.516
		3.27181	0.006557	-37.0779	2.77604					-7.62569	0	-33.8062	38.5234
		3.27404	0.006557	-37.0757	2.77699					-7.60334	0	-33.8017	38.5307
		3.27628	0.006557	-37.0734	2.77766					-7.58099	0	-33.7973	38.5378
		3.27851	0.006557	-37.0712	2.77832					-7.55864	0	-33.7928	38.5447
		3.28075	0.006557	-37.069	2.77899					-7.53629	0	-33.7883	38.5514
		3.28298	0.006557	-37.0667	2.77965					-7.51393	0	-33.7839	38.5579
		3.28522	0.006557	-37.0645	2.78032					-7.49158	0	-33.7794	38.5645
		3.28745	0.006579	-37.0623	2.78099					-7.46923	0	-33.7749	38.5713
		3.28969	0.006602	-37.06	2.78165					-7.44688	0	-33.7705	38.5785
		3.29192	0.006624	-37.0578	2.7822					-7.42452	0	-33.766	38.5856
		3.29415	0.006646	-37.0556	2.78273					-7.40217	0	-33.7615	38.5922
		3.29639	0.006668	-37.0533	2.78325					-7.37982	0	-33.757	38.5986
		3.29863	0.006691	-37.0511	2.78378					-7.35746	0	-33.7526	38.6051
		3.30086	0.006713	-37.0488	2.78431					-7.33511	0	-33.7481	38.6115
		3.3031	0.006735	-37.0466	2.78483					-7.31276	0	-33.7436	38.618
		3.30533	0.006757	-37.0444	2.78536					-7.29041	0	-33.7392	38.624
		3.30756	0.006779	-37.0421	2.78592					-7.26806	0	-33.7347	38.6291
		3.3098	0.006779	-37.0399	2.78655					-7.24571	0	-33.7302	38.6341
		3.31203	0.006779	-37.0377	2.78717					-7.22335	0	-33.7258	38.6387
		3.31427	0.006779	-37.0354	2.7878					-7.201	0	-33.7213	38.6434
		3.3165	0.006779	-37.0332	2.78842					-7.17865	0	-33.7168	38.6473
		3.31874	0.006779	-37.031	2.78904					-7.15629	0	-33.7124	38.6508
		3.32098	0.006779	-37.0287	2.78967					-7.13394	0	-33.7079	38.6538
		3.32321	0.006779	-37.0265	2.79029					-7.11159	0	-33.7034	38.6562
		3.32544	0.006779	-37.0243	2.79043					-7.08924	0	-33.6989	38.6584
		3.32768	0.006779	-37.022	2.79053					-7.06688	0	-33.6945	38.66
		3.32991	0.006779	-37.0198	2.79062					-7.04453	0	-33.69	38.6615
		3.33215	0.006801	-37.0176	2.79072					-7.02218	0	-33.6855	38.6627
		3.33439	0.006823	-37.0153	2.79081					-6.99983	0	-33.6811	38.6638
		3.33662	0.006845	-37.0131	2.79091					-6.97747	0	-33.6766	38.6651
		3.33885	0.006866	-37.0109	2.79101					-6.95512	0	-33.6721	38.6665
		3.34109	0.006888	-37.0086	2.79116					-6.93277	0	-33.6677	38.6681
		3.34332	0.00691	-37.0064	2.79138					-6.91042	0	-33.6632	38.6701
		3.34556	0.006932	-37.0042	2.79159					-6.88807	0	-33.6587	38.6716
		3.34779	0.006953	-37.0019	2.79181					-6.86571	0	-33.6542	38.673
		3.35003	0.006975	-36.9997	2.79202					-6.84336	0	-33.6498	38.6741
		3.35226	0.006997	-36.9974	2.79223					-6.82101	0	-33.6453	38.6749
		3.3545	0.006997	-36.9952	2.79245					-6.79865	0	-33.6408	38.6754
		3.35673	0.006997	-36.993	2.79266					-6.7763	0	-33.6364	38.6759
		3.35897	0.006997	-36.9907	2.79283					-6.75395	0	-33.6319	38.6761
		3.3612	0.006997	-36.9885	2.793					-6.7316	0	-33.6274	38.6758
		3.36344	0.006997	-36.9863	2.79317					-6.70924	0	-33.623	38.6756
		3.36567	0.006997	-36.984	2.79333					-6.68689	0	-33.6185	38.6752
		3.3679	0.006997	-36.9818	2.7935					-6.66454	0	-33.614	38.675
		3.37014	0.006997	-36.9796	2.79367					-6.64218	0	-33.6095	38.6746
		3.37237	0.006997	-36.9773	2.79383					-6.61984	0	-33.6051	38.6734
		3.37461	0.006997	-36.9751	2.79408					-6.59748	0	-33.6006	38.672
		3.37685	0.007018	-36.9729	2.79439					-6.57513	0	-33.5961	38.6708
		3.37908	0.007039	-36.9706	2.79471					-6.55278	0	-33.5917	38.6692
		3.38131	0.007061	-36.9684	2.79502					-6.53043	0	-33.5872	38.6673
		3.38355	0.007082	-36.9662	2.79534					-6.50807	0	-33.5827	38.6651
		3.38578	0.007103	-36.9639	2.79565					-6.48572	0	-33.5783	38.6631
		3.38802	0.007124	-36.9617	2.79597					-6.46337	0	-33.5738	38.661
		3.39025	0.007146	-36.9595	2.79629					-6.44101	0	-33.5693	38.6594
		3.39249	0.007167	-36.9572	2.79662					-6.41866	0	-33.5649	38.6575
		3.39473	0.007188	-36.955	2.79695					-6.39631	0	-33.5604	38.6552
		3.39696	0.007209	-36.9528	2.79729					-6.37396	0	-33.5559	38.6536
		3.39919	0.007209	-36.9505	2.79762					-6.3516	0	-33.5514	38.6512
		3.40143	0.007209	-36.9483	2.79795					-6.32925	0	-33.547	38.6486
		3.40366	0.007209	-36.946	2.79828					-6.3069	0	-33.5425	38.6455
		3.4059	0.007209	-36.9438	2.79862					-6.28455	0	-33.538	38.6423
		3.40813	0.007209	-36.9416	2.79884					-6.2622	0	-33.5336	38.6389
		3.41037	0.007209	-36.9393	2.799					-6.23984	0	-33.5291	38.6353
		3.4126	0.007209	-36.9371	2.79915					-6.21749	0	-33.5246	38.6317
		3.41484	0.007209	-36.9349	2.79931					-6.19514	0	-33.5202	38.6275
		3.41707	0.007209	-36.9326	2.79946					-6.17278	0	-33.5157	38.6227
		3.41931	0.007209	-36.9304	2.79962					-6.15043	0	-33.5112	38.6186
		3.42154	0.00723	-36.9282	2.79978					-6.12808	0	-33.5068	38.6142
		3.42378	0.007251	-36.9259	2.8					-6.10573	0	-33.5023	38.6093
		3.42601	0.007272	-36.9237	2.80051					-6.08337	0	-33.4978	38.604
		3.42825	0.007292	-36.9215	2.80102					-6.06102	0	-33.4933	38.5991
		3.43048	0.007313	-36.9192	2.80153					-6.03867	0	-33.4889	38.594
		3.43272	0.007334	-36.917	2.80204					-6.01632	0	-33.4844	38.5887
		3.43495	0.007355	-36.9148	2.80254					-5.99397	0	-33.4799	38.5829
		3.43719	0.007376	-36.9125	2.80305					-5.97161	0	-33.4755	38.5774
		3.43942	0.007396	-36.9103	2.80356					-5.94926	0	-33.471	38.5719
		3.44165	0.007417	-36.9081	2.80392					-5.92691	0	-33.4665	38.5661
		3.44389	0.007417	-36.9058	2.80425					-5.90456	0	-33.4621	38.5605
		3.44612	0.007417	-36.9036	2.80458					-5.8822	0	-33.4576	38.5553
		3.44836	0.007417	-36.9013	2.80491					-5.85985	0	-33.4531	38.5501
		3.4506	0.007417	-36.8991	2.80524					-5.8375	0	-33.4486	38.5453
		3.45283	0.007417	-36.8969	2.80556					-5.81514	0	-33.4442	38.5403
		3.45507	0.007417	-36.8946	2.80589					-5.79279	0	-33.4397	38.535
		3.4573	0.007417	-36.8924	2.80617					-5.77044	0	-33.4352	38.5294
		3.45953	0.007417	-36.8902	2.80635					-5.74809	0	-33.4308	38.5236
		3.46177	0.007417	-36.8879	2.80653					-5.72574	0	-33.4263	38.5177
		3.464	0.007417	-36.8857	2.8067					-5.70338	0	-33.4218	38.5111
		3.46624	0.007437	-36.8835	2.80688					-5.68103	0	-33.4174	38.5046
		3.46848	0.007458	-36.8812	2.80706					-5.65868	0	-33.4129	38.4975
		3.47071	0.007478	-36.879	2.80723					-5.63633	0	-33.4084	38.4905
		3.47294	0.007498	-36.8768	2.80741					-5.61397	0	-33.404	38.4839
		3.47518	0.007519	-36.8745	2.80789					-5.59162	0	-33.3995	38.4776
		3.47741	0.007539	-36.8723	2.80842					-5.56927	0	-33.395	38.4712
		3.47965	0.007559	-36.8701	2.80895					-5.54692	0	-33.3905	38.4646
		3.48188	0.00758	-36.8678	2.80948					-5.52456	0	-33.3861	38.458
		3.48412	0.0076	-36.8656	2.81002					-5.50221	0	-33.3816	38.4523
		3.48635	0.00762	-36.8634	2.81055					-5.47986	0	-33.3771	38.4461
		3.48859	0.00762	-36.8611	2.81108					-5.4575	0	-33.3727	38.4397
		3.49082	0.00762	-36.8589	2.81159					-5.43515	0	-33.3682	38.4336
		3.49306	0.00762	-36.8567	2.81207					-5.4128	0	-33.3637	38.4281
		3.49529	0.00762	-36.8544	2.81254					-5.39045	0	-33.3593	38.4221
		3.49753	0.00762	-36.8522	2.81302					-5.3681	0	-33.3548	38.4165
		3.49976	0.00762	-36.8499	2.8135					-5.34574	0	-33.3503	38.4111
		3.50199	0.00762	-36.8477	2.81397					-5.32339	0	-33.3458	38.4062
		3.50423	0.00762	-36.8455	2.81445					-5.30104	0	-33.3414	38.4016
		3.50647	0.00762	-36.8432	2.81493					-5.27869	0	-33.3369	38.3966
		3.5087	0.00762	-36.841	2.81573					-5.25633	0	-33.3324	38.3912
		3.51094	0.00764	-36.8388	2.81653					-5.23398	0	-33.328	38.3855
		3.51317	0.00766	-36.8365	2.81733					-5.21163	0	-33.3235	38.3801
		3.5154	0.00768	-36.8343	2.81813					-5.18928	0	-33.319	38.375
		3.51764	0.0077	-36.8321	2.81893					-5.16692	0	-33.3146	38.3696
		3.51987	0.00772	-36.8298	2.81973					-5.14457	0	-33.3101	38.3645
		3.52211	0.007739	-36.8276	2.82053					-5.12222	0	-33.3056	38.3589
		3.52434	0.007759	-36.8254	2.82121					-5.09987	0	-33.3011	38.3529
		3.52658	0.007779	-36.8231	2.82177					-5.07752	0	-33.2967	38.3474
		3.52882	0.007799	-36.8209	2.82233					-5.05516	0	-33.2922	38.3425
		3.53105	0.007819	-36.8187	2.8229					-5.03281	0	-33.2877	38.3376
		3.53328	0.007819	-36.8164	2.82346					-5.01046	0	-33.2833	38.3323
		3.53552	0.007819	-36.8142	2.82402					-4.9881	0	-33.2788	38.3273
		3.53775	0.007819	-36.812	2.82459					-4.96575	0	-33.2743	38.3225
		3.53999	0.007819	-36.8097	2.82514					-4.9434	0	-33.2699	38.3174
		3.54223	0.007819	-36.8075	2.82553					-4.92105	0	-33.2654	38.3122
		3.54446	0.007819	-36.8052	2.82592					-4.89869	0	-33.2609	38.3067
		3.54669	0.007819	-36.803	2.82632					-4.87634	0	-33.2565	38.3018
		3.54893	0.007819	-36.8008	2.82672					-4.85399	0	-33.252	38.297
		3.55116	0.007819	-36.7985	2.82711					-4.83164	0	-33.2475	38.2921
		3.5534	0.007819	-36.7963	2.8275					-4.80928	0	-33.243	38.2872
		3.55563	0.007838	-36.7941	2.8279					-4.78693	0	-33.2386	38.2831
		3.55787	0.007858	-36.7918	2.82822					-4.76458	0	-33.2341	38.2792
		3.5601	0.007877	-36.7896	2.82851					-4.74223	0	-33.2296	38.2746
		3.56234	0.007896	-36.7874	2.82881					-4.71988	0	-33.2252	38.2699
		3.56457	0.007916	-36.7851	2.8291					-4.69752	0	-33.2207	38.2663
		3.56681	0.007935	-36.7829	2.82939					-4.67517	0	-33.2162	38.263
		3.56904	0.007955	-36.7807	2.82968					-4.65282	0	-33.2118	38.2593
		3.57128	0.007974	-36.7784	2.82998					-4.63046	0	-33.2073	38.2551
		3.57351	0.007993	-36.7762	2.83027					-4.60811	0	-33.2028	38.2508
		3.57574	0.008013	-36.774	2.83058					-4.58576	0	-33.1983	38.246
		3.57798	0.008013	-36.7717	2.83088					-4.56341	0	-33.1939	38.2403
		3.58021	0.008013	-36.7695	2.83119					-4.54105	0	-33.1894	38.2356
		3.58245	0.008013	-36.7673	2.83149					-4.5187	0	-33.1849	38.2325
		3.58469	0.008013	-36.765	2.8318					-4.49635	0	-33.1805	38.2298
		3.58692	0.008013	-36.7628	2.8321					-4.474	0	-33.176	38.226
		3.58916	0.008013	-36.7606	2.83241					-4.45165	0	-33.1715	38.2228
		3.59139	0.008013	-36.7583	2.83274					-4.42929	0	-33.1671	38.2208
		3.59362	0.008013	-36.7561	2.83308					-4.40694	0	-33.1626	38.219
		3.59586	0.008013	-36.7538	2.83342					-4.38459	0	-33.1581	38.2167
		3.59809	0.008013	-36.7516	2.83376					-4.36224	0	-33.1537	38.2141
		3.60033	0.008032	-36.7494	2.8341					-4.33988	0	-33.1492	38.2113
		3.60257	0.008051	-36.7471	2.83444					-4.31753	0	-33.1447	38.2081
		3.6048	0.008069	-36.7449	2.83478					-4.29518	0	-33.1402	38.2061
		3.60703	0.008088	-36.7427	2.83512					-4.27282	0	-33.1358	38.2053
		3.60927	0.008107	-36.7404	2.83545					-4.25047	0	-33.1313	38.2052
		3.6115	0.008126	-36.7382	2.83578					-4.22812	0	-33.1268	38.2047
		3.61374	0.008145	-36.736	2.8361					-4.20577	0	-33.1224	38.2035
		3.61597	0.008164	-36.7337	2.83643					-4.18341	0	-33.1179	38.2021
		3.61821	0.008183	-36.7315	2.83676					-4.16106	0	-33.1134	38.2011
		3.62044	0.008202	-36.7293	2.83709					-4.13871	0	-33.109	38.2
		3.62268	0.008202	-36.727	2.83742					-4.11636	0	-33.1045	38.1986
		3.62491	0.008202	-36.7248	2.8379					-4.09401	0	-33.1	38.1967
		3.62715	0.008202	-36.7226	2.83842					-4.07165	0	-33.0955	38.1947
		3.62938	0.008202	-36.7203	2.83894					-4.0493	0	-33.0911	38.1925
		3.63162	0.008202	-36.7181	2.83946					-4.02695	0	-33.0866	38.1909
		3.63385	0.008202	-36.7159	2.83998					-4.0046	0	-33.0821	38.1901
		3.63609	0.008202	-36.7136	2.8405					-3.98224	0	-33.0777	38.19
		3.63832	0.008202	-36.7114	2.84103					-3.95989	0	-33.0732	38.1896
		3.64056	0.008202	-36.7092	2.84137					-3.93754	0	-33.0687	38.1888
		3.64279	0.008202	-36.7069	2.84143					-3.91518	0	-33.0643	38.1885
		3.64503	0.00822	-36.7047	2.84148					-3.89283	0	-33.0598	38.1878
		3.64726	0.008239	-36.7024	2.84154					-3.87048	0	-33.0553	38.1872
		3.6495	0.008257	-36.7002	2.8416					-3.84813	0	-33.0508	38.1864
		3.65173	0.008276	-36.698	2.84165					-3.82578	0	-33.0464	38.1856
		3.65396	0.008294	-36.6957	2.84171					-3.80342	0	-33.0419	38.1849
		3.6562	0.008313	-36.6935	2.84177					-3.78107	0	-33.0374	38.1842
		3.65844	0.008331	-36.6913	2.84206					-3.75872	0	-33.033	38.1845
		3.66067	0.00835	-36.689	2.84236					-3.73637	0	-33.0285	38.1851
		3.66291	0.008368	-36.6868	2.84266					-3.71401	0	-33.024	38.1858
		3.66514	0.008387	-36.6846	2.84295					-3.69166	0	-33.0196	38.1859
		3.66737	0.008387	-36.6823	2.84325					-3.66931	0	-33.0151	38.1856
		3.66961	0.008387	-36.6801	2.84355					-3.64696	0	-33.0106	38.1857
		3.67184	0.008387	-36.6779	2.84384					-3.6246	0	-33.0062	38.186
		3.67408	0.008387	-36.6756	2.84411					-3.60225	0	-33.0017	38.1862
		3.67632	0.008387	-36.6734	2.84433					-3.5799	0	-32.9972	38.187
		3.67855	0.008387	-36.6712	2.84456					-3.55755	0	-32.9927	38.1886
		3.68078	0.008387	-36.6689	2.84479					-3.53519	0	-32.9883	38.1902
		3.68302	0.008387	-36.6667	2.84502					-3.51284	0	-32.9838	38.1921
		3.68525	0.008387	-36.6645	2.84525					-3.49049	0	-32.9793	38.1951
		3.68749	0.008387	-36.6622	2.84547					-3.46814	0	-32.9749	38.198
		3.68972	0.008405	-36.66	2.8457					-3.44578	0	-32.9704	38.2012
		3.69196	0.008423	-36.6577	2.84597					-3.42343	0	-32.9659	38.2044
		3.6942	0.008441	-36.6555	2.84624					-3.40108	0	-32.9615	38.2074
		3.69643	0.008459	-36.6533	2.84651					-3.37873	0	-32.957	38.2111
		3.69866	0.008477	-36.651	2.84679					-3.35637	0	-32.9525	38.2145
		3.7009	0.008495	-36.6488	2.84706					-3.33402	0	-32.9481	38.2181
		3.70313	0.008513	-36.6466	2.84733					-3.31167	0	-32.9436	38.2215
		3.70537	0.008531	-36.6443	2.8476					-3.28932	0	-32.9391	38.2249
		3.7076	0.008549	-36.6421	2.84799					-3.26696	0	-32.9346	38.2283
		3.70983	0.008567	-36.6399	2.84845					-3.24461	0	-32.9302	38.2318
		3.71207	0.008567	-36.6376	2.84892					-3.22226	0	-32.9257	38.235
		3.71431	0.008567	-36.6354	2.84938					-3.19991	0	-32.9212	38.238
		3.71654	0.008567	-36.6332	2.84985					-3.17755	0	-32.9168	38.2411
		3.71878	0.008567	-36.6309	2.85032					-3.1552	0	-32.9123	38.2439
		3.72101	0.008567	-36.6287	2.85078					-3.13285	0	-32.9078	38.2464
		3.72325	0.008567	-36.6265	2.85121					-3.1105	0	-32.9034	38.2486
		3.72548	0.008567	-36.6242	2.85146					-3.08814	0	-32.8989	38.2507
		3.72771	0.008567	-36.622	2.8517					-3.06579	0	-32.8944	38.2527
		3.72995	0.008567	-36.6198	2.85195					-3.04344	0	-32.8899	38.2547
		3.73218	0.008567	-36.6175	2.85219					-3.02109	0	-32.8855	38.257
		3.73442	0.008585	-36.6153	2.85244					-2.99873	0	-32.881	38.2594
		3.73666	0.008602	-36.6131	2.85268					-2.97638	0	-32.8765	38.2616
		3.73889	0.00862	-36.6108	2.85293					-2.95403	0	-32.8721	38.264
		3.74112	0.008638	-36.6086	2.85338					-2.93167	0	-32.8676	38.2658
		3.74336	0.008655	-36.6063	2.85393					-2.90932	0	-32.8631	38.2678
		3.74559	0.008673	-36.6041	2.85447					-2.88697	0	-32.8587	38.2694
		3.74783	0.00869	-36.6019	2.85501					-2.86462	0	-32.8542	38.2708
		3.75007	0.008708	-36.5996	2.85555					-2.84227	0	-32.8497	38.2721
		3.7523	0.008726	-36.5974	2.85609					-2.81992	0	-32.8452	38.2738
		3.75453	0.008743	-36.5952	2.85664					-2.79756	0	-32.8408	38.2754
		3.75677	0.00876	-36.5929	2.85713					-2.77521	0	-32.8363	38.2771
		3.759	0.008778	-36.5907	2.85752					-2.75286	0	-32.8318	38.2788
		3.76124	0.008795	-36.5885	2.8579					-2.7305	0	-32.8274	38.2806
		3.76347	0.008812	-36.5862	2.85829					-2.70815	0	-32.8229	38.2828
		3.76571	0.008829	-36.584	2.85867					-2.6858	0	-32.8184	38.2848
		3.76794	0.008846	-36.5818	2.85906					-2.66345	0	-32.814	38.2867
		3.77018	0.008863	-36.5795	2.85944					-2.64109	0	-32.8095	38.2892
		3.77241	0.008881	-36.5773	2.85982					-2.61874	0	-32.805	38.2916
		3.77465	0.008898	-36.5751	2.86019					-2.59639	0	-32.8006	38.2934
		3.77688	0.008915	-36.5728	2.86055					-2.57404	0	-32.7961	38.2954
		3.77912	0.008915	-36.5706	2.86091					-2.55168	0	-32.7916	38.2978
		3.78135	0.008915	-36.5684	2.86128					-2.52933	0	-32.7871	38.3003
		3.78359	0.008915	-36.5661	2.86164					-2.50698	0	-32.7827	38.3027
		3.78582	0.008915	-36.5639	2.862					-2.48463	0	-32.7782	38.3048
		3.78805	0.008915	-36.5617	2.86237					-2.46228	0	-32.7737	38.3071
		3.79029	0.008915	-36.5594	2.86271					-2.43992	0	-32.7693	38.3093
		3.79253	0.008915	-36.5572	2.86299					-2.41757	0	-32.7648	38.3121
		3.79476	0.008915	-36.5549	2.86328					-2.39522	0	-32.7603	38.3149
		3.797	0.008915	-36.5527	2.86357					-2.37286	0	-32.7559	38.3174
		3.79923	0.008915	-36.5505	2.86386					-2.35051	0	-32.7514	38.3197
		3.80146	0.008932	-36.5482	2.86415					-2.32816	0	-32.7469	38.3224
		3.8037	0.008948	-36.546	2.86443					-2.30581	0	-32.7425	38.3251
		3.80593	0.008965	-36.5438	2.86472					-2.28346	0	-32.738	38.3275
		3.80817	0.008982	-36.5415	2.86519					-2.26111	0	-32.7335	38.33
		3.81041	0.008999	-36.5393	2.86567					-2.23875	0	-32.729	38.3325
		3.81264	0.009015	-36.5371	2.86616					-2.2164	0	-32.7246	38.3352
		3.81487	0.009032	-36.5348	2.86664					-2.19405	0	-32.7201	38.3375
		3.81711	0.009049	-36.5326	2.86713					-2.17169	0	-32.7156	38.34
		3.81934	0.009066	-36.5304	2.86761					-2.14934	0	-32.7112	38.3424
		3.82158	0.009082	-36.5281	2.8681					-2.12699	0	-32.7067	38.3443
		3.82381	0.009082	-36.5259	2.8684					-2.10464	0	-32.7022	38.3465
		3.82605	0.009082	-36.5237	2.86852					-2.08228	0	-32.6978	38.3484
		3.82829	0.009082	-36.5214	2.86864					-2.05993	0	-32.6933	38.3504
		3.83052	0.009082	-36.5192	2.86876					-2.03758	0	-32.6888	38.3525
		3.83275	0.009082	-36.517	2.86889					-2.01522	0	-32.6843	38.3545
		3.83499	0.009082	-36.5147	2.86901					-1.99287	0	-32.6799	38.3561
		3.83722	0.009082	-36.5125	2.86913					-1.97052	0	-32.6754	38.3576
		3.83946	0.009082	-36.5102	2.86925					-1.94817	0	-32.6709	38.3595
		3.84169	0.009082	-36.508	2.86971					-1.92582	0	-32.6665	38.3612
		3.84393	0.009082	-36.5058	2.87017					-1.90346	0	-32.662	38.3631
		3.84616	0.009099	-36.5035	2.87064					-1.88111	0	-32.6575	38.365
		3.8484	0.009115	-36.5013	2.8711					-1.85876	0	-32.6531	38.367
		3.85063	0.009131	-36.4991	2.87156					-1.83641	0	-32.6486	38.3689
		3.85287	0.009148	-36.4968	2.87202					-1.81405	0	-32.6441	38.3705
		3.8551	0.009164	-36.4946	2.87249					-1.7917	0	-32.6396	38.3718
		3.85734	0.00918	-36.4924	2.87283					-1.76935	0	-32.6352	38.3732
		3.85957	0.009197	-36.4901	2.87308					-1.747	0	-32.6307	38.3744
		3.8618	0.009213	-36.4879	2.87333					-1.72464	0	-32.6262	38.3756
		3.86404	0.009229	-36.4857	2.87358					-1.70229	0	-32.6218	38.3769
		3.86628	0.009246	-36.4834	2.87383					-1.67994	0	-32.6173	38.3785
		3.86851	0.009261	-36.4812	2.87408					-1.65759	0	-32.6128	38.3804
		3.87075	0.009277	-36.479	2.87433					-1.63523	0	-32.6084	38.3823
		3.87298	0.009293	-36.4767	2.87454					-1.61288	0	-32.6039	38.3841
		3.87521	0.009309	-36.4745	2.87456					-1.59053	0	-32.5994	38.3855
		3.87745	0.009325	-36.4723	2.87458					-1.56818	0	-32.595	38.3879
		3.87968	0.009341	-36.47	2.8746					-1.54582	0	-32.5905	38.3898
		3.88192	0.009357	-36.4678	2.87462					-1.52347	0	-32.586	38.3919
		3.88415	0.009373	-36.4656	2.87464					-1.50112	0	-32.5815	38.3939
		3.88639	0.009389	-36.4633	2.87466					-1.47877	0	-32.5771	38.3958
		3.88862	0.009405	-36.4611	2.87468					-1.45641	0	-32.5726	38.3977
		3.89086	0.009405	-36.4589	2.87478					-1.43406	0	-32.5681	38.3999
		3.89309	0.009405	-36.4566	2.87493					-1.41171	0	-32.5637	38.4023
		3.89533	0.009405	-36.4544	2.87508					-1.38935	0	-32.5592	38.4049
		3.89756	0.009405	-36.4521	2.87523					-1.367	0	-32.5547	38.4076
		3.8998	0.009405	-36.4499	2.87538					-1.34465	0	-32.5503	38.4102
		3.90204	0.009405	-36.4477	2.87553					-1.3223	0	-32.5458	38.4129
		3.90427	0.009405	-36.4454	2.87567					-1.29995	0	-32.5413	38.4156
		3.9065	0.009405	-36.4432	2.87588					-1.2776	0	-32.5368	38.4176
		3.90874	0.009405	-36.441	2.87638					-1.25524	0	-32.5324	38.4199
		3.91097	0.009405	-36.4387	2.87687					-1.23289	0	-32.5279	38.4223
		3.91321	0.00942	-36.4365	2.87737					-1.21054	0	-32.5234	38.4248
		3.91544	0.009436	-36.4343	2.87786					-1.18818	0	-32.519	38.4273
		3.91768	0.009451	-36.432	2.87836					-1.16583	0	-32.5145	38.4295
		3.91991	0.009467	-36.4298	2.87885					-1.14348	0	-32.51	38.4317
		3.92215	0.009482	-36.4276	2.87934					-1.12113	0	-32.5056	38.434
		3.92438	0.009498	-36.4253	2.87948					-1.09877	0	-32.5011	38.4365
		3.92662	0.009513	-36.4231	2.8795					-1.07642	0	-32.4966	38.4389
		3.92885	0.009529	-36.4209	2.87953					-1.05407	0	-32.4922	38.4415
		3.93109	0.009544	-36.4186	2.87955					-1.03171	0	-32.4877	38.4442
		3.93332	0.00956	-36.4164	2.87958					-1.00937	0	-32.4832	38.4472
		3.93555	0.009575	-36.4142	2.87961					-0.987011	0	-32.4787	38.4496
		3.93779	0.00959	-36.4119	2.87963					-0.964661	0	-32.4743	38.452
		3.94002	0.009605	-36.4097	2.87967					-0.942307	0	-32.4698	38.4549
		3.94226	0.00962	-36.4074	2.87972					-0.919956	0	-32.4653	38.4578
		3.9445	0.009635	-36.4052	2.87978					-0.897602	0	-32.4609	38.4601
		3.94673	0.00965	-36.403	2.87983					-0.875248	0	-32.4564	38.4624
		3.94896	0.009665	-36.4007	2.87989					-0.852898	0	-32.4519	38.4642
		3.9512	0.009681	-36.3985	2.87995					-0.830544	0	-32.4475	38.4663
		3.95343	0.009696	-36.3963	2.88					-0.808193	0	-32.443	38.4686
		3.95567	0.009711	-36.394	2.88006					-0.785839	0	-32.4385	38.4705
		3.9579	0.009711	-36.3918	2.88047					-0.763489	0	-32.434	38.4726
		3.96014	0.009711	-36.3896	2.88095					-0.741135	0	-32.4296	38.4741
		3.96238	0.009711	-36.3873	2.88142					-0.718781	0	-32.4251	38.4758
		3.96461	0.009711	-36.3851	2.8819					-0.69643	0	-32.4206	38.4778
		3.96684	0.009711	-36.3829	2.88237					-0.674076	0	-32.4162	38.4798
		3.96908	0.009711	-36.3806	2.88284					-0.651726	0	-32.4117	38.4818
		3.97131	0.009711	-36.3784	2.88332					-0.629372	0	-32.4072	38.4835
		3.97355	0.009711	-36.3762	2.88363					-0.607021	0	-32.4028	38.4855
		3.97578	0.009711	-36.3739	2.88374					-0.584667	0	-32.3983	38.4874
		3.97802	0.009711	-36.3717	2.88385					-0.562317	0	-32.3938	38.4896
		3.98025	0.009726	-36.3695	2.88397					-0.539963	0	-32.3894	38.492
		3.98249	0.00974	-36.3672	2.88408					-0.517609	0	-32.3849	38.4943
		3.98472	0.009755	-36.365	2.88419					-0.495258	0	-32.3804	38.4972
		3.98696	0.00977	-36.3628	2.8843					-0.472904	0	-32.3759	38.5
		3.98919	0.009784	-36.3605	2.88442					-0.450554	0	-32.3715	38.5026
		3.99143	0.009799	-36.3583	2.88462					-0.4282	0	-32.367	38.5055
		3.99366	0.009814	-36.356	2.88482					-0.405849	0	-32.3625	38.5085
		3.99589	0.009829	-36.3538	2.88503					-0.383495	0	-32.3581	38.5114
		3.99813	0.009843	-36.3516	2.88523					-0.361141	0	-32.3536	38.5141
		4.00037	0.009858	-36.3493	2.88543					-0.338791	0	-32.3491	38.5165
		4.0026	0.009858	-36.3471	2.88563					-0.316437	0	-32.3447	38.5188
		4.00484	0.009858	-36.3449	2.88584					-0.294086	0	-32.3402	38.5209
		4.00707	0.009858	-36.3426	2.88605					-0.271732	0	-32.3357	38.5227
		4.0093	0.009858	-36.3404	2.88627					-0.249382	0	-32.3312	38.5248
		4.01154	0.009858	-36.3382	2.88648					-0.227028	0	-32.3268	38.5274
		4.01377	0.009858	-36.3359	2.8867					-0.204674	0	-32.3223	38.53
		4.01601	0.009858	-36.3337	2.88692					-0.182323	0	-32.3178	38.5327
		4.01825	0.009858	-36.3315	2.88714					-0.159969	0	-32.3134	38.5358
		4.02048	0.009858	-36.3292	2.88736					-0.137619	0	-32.3089	38.5388
		4.02272	0.009858	-36.327	2.88758					-0.115265	0	-32.3044	38.5418
		4.02495	0.009858	-36.3248	2.88777					-0.092915	0	-32.3	38.5449
		4.02718	0.009858	-36.3225	2.88796					-0.07056	0	-32.2955	38.5478
		4.02942	0.009858	-36.3203	2.88815					-0.04821	0	-32.291	38.5505
		4.03165	0.009858	-36.3181	2.88834					-0.025856	0	-32.2866	38.5528
		4.03389	0.009858	-36.3158	2.88853					-0.003502	0	-32.2821	38.5552
		4.03613	0.009858	-36.3136	2.88872					0.018848	0	-32.2776	38.5576
		4.03836	0.009858	-36.3113	2.88892					0.041203	0	-32.2731	38.5604
		4.04059	0.009858	-36.3091	2.88905					0.063553	0	-32.2687	38.5629
		4.04283	0.009858	-36.3069	2.88916					0.085907	0	-32.2642	38.5653
		4.04506	0.009858	-36.3046	2.88928					0.108257	0	-32.2597	38.5677
		4.0473	0.009887	-36.3024	2.88939					0.130611	0	-32.2553	38.5702
		4.04953	0.009916	-36.3002	2.8895					0.152966	0	-32.2508	38.5723
		4.05177	0.009944	-36.2979	2.88961					0.175316	0	-32.2463	38.5743
		4.054	0.009973	-36.2957	2.88972					0.19767	0	-32.2419	38.5765
		4.05624	0.010002	-36.2935	2.88989					0.22002	0	-32.2374	38.5785
		4.05847	0.010031	-36.2912	2.89035					0.242374	0	-32.2329	38.5803
		4.06071	0.010059	-36.289	2.8908					0.264725	0	-32.2284	38.5823
		4.06294	0.010088	-36.2868	2.89126					0.287079	0	-32.224	38.5841
		4.06518	0.010117	-36.2845	2.89172					0.309433	0	-32.2195	38.5857
		4.06741	0.010146	-36.2823	2.89217					0.331783	0	-32.215	38.5874
		4.06965	0.010146	-36.2801	2.89263					0.354137	0	-32.2106	38.589
		4.07188	0.010146	-36.2778	2.89309					0.376488	0	-32.2061	38.5906
		4.07412	0.010146	-36.2756	2.89336					0.398842	0	-32.2016	38.5926
		4.07635	0.010146	-36.2734	2.89356					0.421192	0	-32.1972	38.5942
		4.07859	0.010146	-36.2711	2.89376					0.443546	0	-32.1927	38.5958
		4.08082	0.010146	-36.2689	2.89396					0.465897	0	-32.1882	38.5977
		4.08305	0.010146	-36.2667	2.89416					0.488251	0	-32.1838	38.5994
		4.08529	0.010146	-36.2644	2.89436					0.510605	0	-32.1793	38.6012
		4.08752	0.010146	-36.2622	2.89457					0.532955	0	-32.1748	38.6025
		4.08976	0.010146	-36.2599	2.89466					0.555309	0	-32.1703	38.6046
		4.09199	0.010173	-36.2577	2.89453					0.57766	0	-32.1659	38.6067
		4.09423	0.0102	-36.2555	2.89441					0.600014	0	-32.1614	38.6087
		4.09647	0.010227	-36.2532	2.89428					0.622364	0	-32.1569	38.6103
		4.0987	0.010255	-36.251	2.89416					0.644718	0	-32.1525	38.6114
		4.10093	0.010282	-36.2488	2.89404					0.667072	0	-32.148	38.6127
		4.10317	0.010309	-36.2465	2.89391					0.689423	0	-32.1435	38.6141
		4.1054	0.010336	-36.2443	2.89379					0.711777	0	-32.1391	38.6158
		4.10764	0.010363	-36.2421	2.89381					0.734127	0	-32.1346	38.618
		4.10987	0.010391	-36.2398	2.89387					0.756481	0	-32.1301	38.6204
		4.11211	0.010418	-36.2376	2.89393					0.778831	0	-32.1256	38.623
		4.11434	0.010418	-36.2354	2.89399					0.801186	0	-32.1212	38.625
		4.11658	0.010418	-36.2331	2.89405					0.82354	0	-32.1167	38.6274
		4.11881	0.010418	-36.2309	2.8941					0.84589	0	-32.1122	38.6296
		4.12105	0.010418	-36.2287	2.89416					0.868244	0	-32.1078	38.6311
		4.12328	0.010418	-36.2264	2.89422					0.890594	0	-32.1033	38.6324
		4.12552	0.010418	-36.2242	2.89426					0.912949	0	-32.0988	38.6337
		4.12775	0.010418	-36.222	2.89431					0.935299	0	-32.0944	38.6351
		4.12999	0.010418	-36.2197	2.89435					0.957653	0	-32.0899	38.6363
		4.13222	0.010418	-36.2175	2.89439					0.980003	0	-32.0854	38.6373
		4.13446	0.010418	-36.2153	2.89444					1.00236	0	-32.0809	38.6389
		4.13669	0.010418	-36.213	2.89448					1.02471	0	-32.0765	38.6406
		4.13893	0.010418	-36.2108	2.89452					1.04706	0	-32.072	38.6427
		4.14116	0.010418	-36.2085	2.89475					1.06942	0	-32.0675	38.6446
		4.14339	0.010418	-36.2063	2.89497					1.09177	0	-32.0631	38.6468
		4.14563	0.010418	-36.2041	2.8952					1.11412	0	-32.0586	38.6491
		4.14787	0.010418	-36.2018	2.89543					1.13647	0	-32.0541	38.6515
		4.1501	0.010418	-36.1996	2.89566					1.15882	0	-32.0497	38.6539
		4.15234	0.010418	-36.1974	2.89589					1.18118	0	-32.0452	38.6558
		4.15457	0.010418	-36.1951	2.89612					1.20353	0	-32.0407	38.6575
		4.15681	0.010418	-36.1929	2.89633					1.22588	0	-32.0363	38.6592
		4.15904	0.010444	-36.1907	2.89653					1.24823	0	-32.0318	38.6608
		4.16127	0.010469	-36.1884	2.89673					1.27059	0	-32.0273	38.6622
		4.16351	0.010495	-36.1862	2.89692					1.29294	0	-32.0228	38.6635
		4.16575	0.010521	-36.184	2.89712					1.31529	0	-32.0184	38.6649
		4.16798	0.010547	-36.1817	2.89732					1.33765	0	-32.0139	38.6671
		4.17022	0.010573	-36.1795	2.89752					1.36	0	-32.0094	38.6696
		4.17245	0.010598	-36.1773	2.89772					1.38235	0	-32.005	38.6721
		4.17468	0.010624	-36.175	2.89789					1.4047	0	-32.0005	38.674
		4.17692	0.01065	-36.1728	2.89807					1.42705	0	-31.996	38.6757
		4.17915	0.010676	-36.1706	2.89825					1.44941	0	-31.9916	38.6772
		4.18139	0.010676	-36.1683	2.89843					1.47176	0	-31.9871	38.6791
		4.18362	0.010676	-36.1661	2.8986					1.49411	0	-31.9826	38.681
		4.18586	0.010676	-36.1638	2.89878					1.51646	0	-31.9781	38.6831
		4.18809	0.010676	-36.1616	2.89896					1.53882	0	-31.9737	38.6853
		4.19033	0.010676	-36.1594	2.89909					1.56117	0	-31.9692	38.6874
		4.19256	0.010676	-36.1571	2.8992					1.58352	0	-31.9647	38.6896
		4.1948	0.010676	-36.1549	2.8993					1.60587	0	-31.9603	38.6918
		4.19703	0.010676	-36.1527	2.8994					1.62823	0	-31.9558	38.694
		4.19927	0.010676	-36.1504	2.89951					1.65058	0	-31.9513	38.6961
		4.2015	0.010676	-36.1482	2.89961					1.67293	0	-31.9469	38.6985
		4.20373	0.0107	-36.146	2.89972					1.69529	0	-31.9424	38.7005
		4.20597	0.010724	-36.1437	2.89982					1.71764	0	-31.9379	38.7027
		4.20821	0.010749	-36.1415	2.89995					1.73999	0	-31.9335	38.7049
		4.21044	0.010773	-36.1393	2.90008					1.76234	0	-31.929	38.7068
		4.21268	0.010798	-36.137	2.90021					1.78469	0	-31.9245	38.7085
		4.21491	0.010822	-36.1348	2.90034					1.80705	0	-31.92	38.7107
		4.21714	0.010846	-36.1326	2.90046					1.8294	0	-31.9156	38.7129
		4.21938	0.010871	-36.1303	2.90059					1.85175	0	-31.9111	38.715
		4.22161	0.010895	-36.1281	2.90072					1.8741	0	-31.9066	38.7171
		4.22385	0.01092	-36.1259	2.90081					1.89646	0	-31.9022	38.719
		4.22609	0.01092	-36.1236	2.90087					1.91881	0	-31.8977	38.721
		4.22832	0.01092	-36.1214	2.90093					1.94116	0	-31.8932	38.7228
		4.23056	0.01092	-36.1192	2.901					1.96351	0	-31.8888	38.7241
		4.23279	0.01092	-36.1169	2.90106					1.98587	0	-31.8843	38.7253
		4.23502	0.01092	-36.1147	2.90113					2.00822	0	-31.8798	38.7263
		4.23726	0.01092	-36.1125	2.90119					2.03057	0	-31.8753	38.7273
		4.23949	0.01092	-36.1102	2.90137					2.05293	0	-31.8709	38.7279
		4.24173	0.01092	-36.108	2.90186					2.07527	0	-31.8664	38.7287
		4.24397	0.01092	-36.1057	2.90236					2.09763	0	-31.8619	38.7298
		4.2462	0.01092	-36.1035	2.90286					2.11998	0	-31.8575	38.7309
		4.24843	0.01092	-36.1013	2.90336					2.14233	0	-31.853	38.7322
		4.25067	0.01092	-36.099	2.90386					2.16468	0	-31.8485	38.7335
		4.2529	0.01092	-36.0968	2.90436					2.18704	0	-31.8441	38.7352
		4.25514	0.01092	-36.0946	2.90486					2.20939	0	-31.8396	38.7366
		4.25737	0.01092	-36.0923	2.90486					2.23174	0	-31.8351	38.7384
		4.25961	0.01092	-36.0901	2.90476					2.2541	0	-31.8306	38.7395
		4.26184	0.01092	-36.0879	2.90467					2.27645	0	-31.8262	38.7407
		4.26408	0.01092	-36.0856	2.90457					2.2988	0	-31.8217	38.7416
		4.26631	0.01092	-36.0834	2.90447					2.32115	0	-31.8172	38.7427
		4.26855	0.01092	-36.0812	2.90438					2.34351	0	-31.8128	38.7436
		4.27078	0.010943	-36.0789	2.90428					2.36586	0	-31.8083	38.7442
		4.27302	0.010966	-36.0767	2.90422					2.38821	0	-31.8038	38.7448
		4.27525	0.010989	-36.0745	2.90423					2.41056	0	-31.7994	38.7456
		4.27749	0.011012	-36.0722	2.90424					2.43291	0	-31.7949	38.7465
		4.27972	0.011035	-36.07	2.90426					2.45527	0	-31.7904	38.7472
		4.28196	0.011058	-36.0678	2.90427					2.47762	0	-31.786	38.7476
		4.28419	0.011081	-36.0655	2.90428					2.49997	0	-31.7815	38.7479
		4.28643	0.011104	-36.0633	2.9043					2.52232	0	-31.777	38.7486
		4.28866	0.011127	-36.061	2.90431					2.54468	0	-31.7725	38.7494
		4.2909	0.01115	-36.0588	2.90461					2.56703	0	-31.7681	38.7504
		4.29313	0.01115	-36.0566	2.90494					2.58938	0	-31.7636	38.7513
		4.29536	0.01115	-36.0543	2.90527					2.61174	0	-31.7591	38.7525
		4.2976	0.01115	-36.0521	2.9056					2.63409	0	-31.7547	38.7535
		4.29983	0.01115	-36.0499	2.90593					2.65644	0	-31.7502	38.7544
		4.30207	0.01115	-36.0476	2.90626					2.67879	0	-31.7457	38.7556
		4.30431	0.01115	-36.0454	2.90659					2.70114	0	-31.7413	38.7566
		4.30654	0.01115	-36.0432	2.907					2.7235	0	-31.7368	38.7579
		4.30877	0.01115	-36.0409	2.90747					2.74585	0	-31.7323	38.7593
		4.31101	0.01115	-36.0387	2.90794					2.7682	0	-31.7279	38.7604
		4.31324	0.01115	-36.0365	2.90841					2.79055	0	-31.7234	38.7618
		4.31548	0.011172	-36.0342	2.90888					2.81291	0	-31.7189	38.7638
		4.31771	0.011194	-36.032	2.90935					2.83526	0	-31.7144	38.7652
		4.31995	0.011215	-36.0298	2.90983					2.85761	0	-31.71	38.7664
		4.32218	0.011237	-36.0275	2.9103					2.87997	0	-31.7055	38.7673
		4.32442	0.011259	-36.0253	2.91028					2.90232	0	-31.701	38.7685
		4.32665	0.011281	-36.0231	2.91024					2.92467	0	-31.6966	38.7699
		4.32889	0.011303	-36.0208	2.9102					2.94702	0	-31.6921	38.7714
		4.33112	0.011324	-36.0186	2.91016					2.96938	0	-31.6876	38.7734
		4.33336	0.011346	-36.0164	2.91011					2.99173	0	-31.6832	38.7753
		4.33559	0.011368	-36.0141	2.91007					3.01408	0	-31.6787	38.7766
		4.33783	0.011368	-36.0119	2.91003					3.03643	0	-31.6742	38.7782
		4.34006	0.011368	-36.0096	2.91011					3.05878	0	-31.6697	38.7798
		4.3423	0.011368	-36.0074	2.91027					3.08114	0	-31.6653	38.7815
		4.34453	0.011368	-36.0052	2.91045					3.10349	0	-31.6608	38.7831
		4.34677	0.011368	-36.0029	2.91062					3.12584	0	-31.6563	38.7844
		4.349	0.011368	-36.0007	2.91079					3.14819	0	-31.6519	38.786
		4.35123	0.011368	-35.9985	2.91096					3.17055	0	-31.6474	38.7876
		4.35347	0.011368	-35.9962	2.91113					3.1929	0	-31.6429	38.7893
		4.35571	0.011368	-35.994	2.91129					3.21525	0	-31.6385	38.7906
		4.35794	0.011368	-35.9918	2.91141					3.23761	0	-31.634	38.7916
		4.36018	0.011388	-35.9895	2.91152					3.25996	0	-31.6295	38.7924
		4.36241	0.011409	-35.9873	2.91164					3.28231	0	-31.6251	38.793
		4.36465	0.01143	-35.9851	2.91176					3.30466	0	-31.6206	38.7937
		4.36688	0.01145	-35.9828	2.91187					3.32701	0	-31.6161	38.7944
		4.36911	0.011471	-35.9806	2.91199					3.34937	0	-31.6116	38.7956
		4.37135	0.011491	-35.9784	2.91211					3.37172	0	-31.6072	38.7964
		4.37359	0.011512	-35.9761	2.91209					3.39407	0	-31.6027	38.7973
		4.37582	0.011532	-35.9739	2.912					3.41642	0	-31.5982	38.7984
		4.37806	0.011553	-35.9717	2.91191					3.43878	0	-31.5938	38.7994
		4.38029	0.011574	-35.9694	2.91182					3.46113	0	-31.5893	38.8006
		4.38252	0.011574	-35.9672	2.91173					3.48348	0	-31.5848	38.8018
		4.38476	0.011574	-35.965	2.91164					3.50583	0	-31.5804	38.8032
		4.38699	0.011574	-35.9627	2.91155					3.52819	0	-31.5759	38.8047
		4.38923	0.011574	-35.9605	2.91151					3.55054	0	-31.5714	38.8059
		4.39146	0.011574	-35.9582	2.91165					3.57289	0	-31.5669	38.8073
		4.3937	0.011574	-35.956	2.91179					3.59524	0	-31.5625	38.8088
		4.39593	0.011574	-35.9538	2.91192					3.6176	0	-31.558	38.8104
		4.39817	0.011574	-35.9515	2.91206					3.63995	0	-31.5535	38.8114
		4.4004	0.011574	-35.9493	2.91219					3.6623	0	-31.5491	38.8128
		4.40264	0.011574	-35.9471	2.91233					3.68465	0	-31.5446	38.8142
		4.40487	0.011593	-35.9448	2.91247					3.70701	0	-31.5401	38.8154
		4.40711	0.011612	-35.9426	2.9126					3.72936	0	-31.5357	38.8167
		4.40934	0.011632	-35.9404	2.91272					3.75171	0	-31.5312	38.8176
		4.41158	0.011651	-35.9381	2.91285					3.77406	0	-31.5267	38.8191
		4.41381	0.011671	-35.9359	2.91297					3.79642	0	-31.5222	38.8207
		4.41605	0.01169	-35.9337	2.9131					3.81877	0	-31.5178	38.8219
		4.41828	0.011709	-35.9314	2.91323					3.84112	0	-31.5133	38.8232
		4.42052	0.011729	-35.9292	2.91335					3.86347	0	-31.5088	38.8245
		4.42275	0.011748	-35.927	2.91351					3.88583	0	-31.5044	38.8256
		4.42499	0.011768	-35.9247	2.91377					3.90818	0	-31.4999	38.8268
		4.42722	0.011768	-35.9225	2.91402					3.93053	0	-31.4954	38.828
		4.42945	0.011768	-35.9203	2.91427					3.95289	0	-31.491	38.8294
		4.43169	0.011768	-35.918	2.91452					3.97524	0	-31.4865	38.8306
		4.43393	0.011768	-35.9158	2.91477					3.99759	0	-31.482	38.8321
		4.43616	0.011768	-35.9135	2.91502					4.01994	0	-31.4776	38.8338
		4.4384	0.011768	-35.9113	2.91527					4.04229	0	-31.4731	38.8351
		4.44063	0.011768	-35.9091	2.91536					4.06465	0	-31.4686	38.8362
		4.44286	0.011768	-35.9068	2.91541					4.087	0	-31.4641	38.837
		4.4451	0.011768	-35.9046	2.91545					4.10935	0	-31.4597	38.8376
		4.44733	0.011768	-35.9024	2.9155					4.1317	0	-31.4552	38.8382
		4.44957	0.011786	-35.9001	2.91555					4.15406	0	-31.4507	38.8388
		4.45181	0.011804	-35.8979	2.9156					4.17641	0	-31.4463	38.839
		4.45404	0.011823	-35.8957	2.91565					4.19876	0	-31.4418	38.8395
		4.45627	0.011841	-35.8934	2.91573					4.22111	0	-31.4373	38.84
		4.45851	0.011859	-35.8912	2.91584					4.24346	0	-31.4329	38.8405
		4.46074	0.011878	-35.889	2.91596					4.26582	0	-31.4284	38.841
[truncated: 51,969 more rows]
